# Supplementary material for: Hydroxonium creatininium bis­(pyridine-2,6-dicarboxyl­ato-κ3 O 2,N,O 6)cobaltate(II) trihydrate
Source: Acta Crystallogr Sect E Struct Rep Online. 2009 Jun 27;65(Pt 7):m826–7. doi: 10.1107/S1600536809021837 (PMC2969222; doi:10.1107/S1600536809021837)
Supplement: Supplementary file 1 [file e-65-0m826-sup1.cif]

##############################################################################
###                                                                        ###
###        Electronic paper (Acta Crystallographica Section E)             ###
###                                                                        ###
##############################################################################
#                                                                            #
# This CIF contains the data in a paper accepted for publication in Acta     #
# Crystallographica Section E. It conforms to the requirements of Notes      #
# for Authors for Section E, and has been peer reviewed under the auspices   #
# of the IUCr Commission on Journals.                                        #
#                                                                            #
# Full details of the Crystallographic Information File format               #
# are given in the paper "The Crystallographic Information File (CIF):       #
# a New Standard Archive File for Crystallography" by S. R. Hall, F. H.      #
# Allen and I. D. Brown [Acta Cryst. (1991), A47, 655-685].                  #
#                                                                            #
# The current version of the core CIF dictionary is obtainable from          #
# ftp://ftp.iucr.org/pub/cif_core.dic. The current version number is 2.4.    #
#                                                                            #
# Software is freely available for graphical display of the structure(s) in  #
# this CIF.  For information consult the CIF home page http://www.iucr.org/  #
# cif/home.html                                                              #
#                                                                            #
# This file may be used for bona fide research purposes within the           #
# scientific community so long as proper attribution is given to the journal # 
# article from which it was obtained.                                        #
#                                                                            #
##############################################################################
                                             
data_I
_audit_creation_method     SHELXL-97
_chemical_name_systematic
;\
Hydroxonium creatininium
bis(pyridine-2,6-dicarboxylato-\k^3^<i>O</i>^2^,<i>N</i>,<i>O</i>^6^)\
cobaltate(II)
trihydrate
;
_chemical_name_common     ?
_chemical_formula_moiety     'C4 H8 N3 O +, H3 O +, C14 H6 Co N2 O8, 3(H2 O)'
_chemical_formula_sum     'C18 H23 Co N5 O13'
_chemical_formula_iupac     '(C4 H8 N3 O) (H3 O) [Co (C7 H3 N O4)2], 3H2 O'
_chemical_formula_weight     576.34
_chemical_melting_point     ?
_symmetry_cell_setting     triclinic
_symmetry_space_group_name_H-M     'P -1'
_symmetry_space_group_name_Hall     '-P 1'
loop_
    _symmetry_equiv_pos_as_xyz
    'x, y, z'
    '-x, -y, -z'
_cell_length_a     8.0937(10)
_cell_length_b     10.7389(13)
_cell_length_c     13.5976(17)
_cell_angle_alpha     104.811(2)
_cell_angle_beta     90.267(2)
_cell_angle_gamma     92.4150(10)
_cell_volume     1141.4(2)
_cell_formula_units_Z     2
_cell_measurement_reflns_used     843
_cell_measurement_theta_min     3
_cell_measurement_theta_max     27
_cell_measurement_temperature     120(2)
_exptl_crystal_description     prism
_exptl_crystal_colour     red
_exptl_crystal_size_max     0.18
_exptl_crystal_size_mid     0.12
_exptl_crystal_size_min     0.09
_exptl_crystal_density_diffrn     1.677
_exptl_crystal_density_meas     ?
_exptl_crystal_density_method     'not measured'
_exptl_crystal_F_000     594
_exptl_absorpt_coefficient_mu     0.833
_exptl_absorpt_correction_type     multi-scan
_exptl_absorpt_process_details     '(SADABS; Sheldrick, 1996)'
_exptl_absorpt_correction_T_min     0.889
_exptl_absorpt_correction_T_max     0.930
_diffrn_ambient_temperature     120(2)
_diffrn_radiation_type     MoK\a
_diffrn_radiation_wavelength     0.71073
_diffrn_radiation_source     'fine-focus sealed tube'
_diffrn_radiation_monochromator     graphite
_diffrn_measurement_device_type     'Bruker SMART 1000 CCD'
_diffrn_measurement_method     '\f and \w'
_diffrn_detector_area_resol_mean     ?
_diffrn_reflns_number     11652
_diffrn_reflns_av_R_equivalents     0.0245
_diffrn_reflns_av_sigmaI/netI     0.0399
_diffrn_reflns_theta_min     1.55
_diffrn_reflns_theta_max     28.00
_diffrn_reflns_theta_full     28.00
_diffrn_measured_fraction_theta_max     0.996
_diffrn_measured_fraction_theta_full     0.996
_diffrn_reflns_limit_h_min     -10
_diffrn_reflns_limit_h_max     10
_diffrn_reflns_limit_k_min     -14
_diffrn_reflns_limit_k_max     14
_diffrn_reflns_limit_l_min     -17
_diffrn_reflns_limit_l_max     17
_diffrn_standards_number     ?
_diffrn_standards_interval_count     ?
_diffrn_standards_interval_time     ?
_diffrn_standards_decay_%     ?
_reflns_number_total     5488
_reflns_number_gt     4149
_reflns_threshold_expression     I>2\s(I)
_refine_ls_structure_factor_coef     Fsqd
_refine_ls_matrix_type     full
_refine_ls_R_factor_all     0.0624
_refine_ls_R_factor_gt     0.0450
_refine_ls_wR_factor_gt     0.0897
_refine_ls_wR_factor_ref     0.0968
_refine_ls_goodness_of_fit_ref     1.016
_refine_ls_restrained_S_all     1.016
_refine_ls_number_reflns     5488
_refine_ls_number_parameters     335
_refine_ls_number_restraints     0
_refine_ls_hydrogen_treatment     constr
_refine_ls_weighting_scheme     calc
_refine_ls_weighting_details
             'calc w=1/[\s^2^(Fo^2^)+(0.015P)^2^+2.6P] where P=(Fo^2^+2Fc^2^)/3'
_atom_sites_solution_hydrogens     mixed
_atom_sites_solution_primary     direct
_atom_sites_solution_secondary     difmap
_refine_ls_shift/su_max     0.000
_refine_ls_shift/su_mean     0.000
_refine_diff_density_max     0.770
_refine_diff_density_min     -0.446
_refine_ls_extinction_method     none
_refine_ls_extinction_coef     ?
loop_
    _atom_type_symbol
    _atom_type_description
    _atom_type_scat_dispersion_real
    _atom_type_scat_dispersion_imag
    _atom_type_scat_source
    'C' 'C' 0.0033 0.0016
                         'International Tables Vol C Tables 4.2.6.8 and 6.1.1.4'
    'H' 'H' 0.0000 0.0000
                         'International Tables Vol C Tables 4.2.6.8 and 6.1.1.4'
    'N' 'N' 0.0061 0.0033
                         'International Tables Vol C Tables 4.2.6.8 and 6.1.1.4'
    'O' 'O' 0.0106 0.0060
                         'International Tables Vol C Tables 4.2.6.8 and 6.1.1.4'
    'Co' 'Co' 0.3494 0.9721
                         'International Tables Vol C Tables 4.2.6.8 and 6.1.1.4'
_computing_data_collection     'SMART (Bruker, 2007)'
_computing_cell_refinement     'SAINT-Plus (Bruker, 2007)'
_computing_data_reduction     'SAINT-Plus (Bruker, 2007)'
_computing_structure_solution     'SHELXTL (Sheldrick, 2008)'
_computing_structure_refinement     'SHELXTL (Sheldrick, 2008)'
_computing_molecular_graphics
           'SHELXTL (Sheldrick, 2008) and Mercury (Macrae <i>et al.</i>,  2006)'
_computing_publication_material     'SHELXTL (Sheldrick, 2008)'
loop_
    _atom_site_type_symbol
    _atom_site_label
    _atom_site_fract_x
    _atom_site_fract_y
    _atom_site_fract_z
    _atom_site_U_iso_or_equiv
    _atom_site_adp_type
    _atom_site_calc_flag
    _atom_site_refinement_flags
    _atom_site_occupancy
    _atom_site_disorder_assembly
    _atom_site_disorder_group
    Co Co1 0.26506(4) 0.93000(3) 0.23131(3) 0.01942(10) Uani d . 1 . .
    O O1 0.4562(2) 0.78341(18) 0.19033(13) 0.0230(4) Uani d . 1 . .
    O O2 0.6104(2) 0.65616(18) 0.25814(14) 0.0252(4) Uani d . 1 . .
    O O3 0.0940(2) 1.13617(18) 0.50661(14) 0.0254(4) Uani d . 1 . .
    O O4 0.1083(2) 1.04931(18) 0.33852(13) 0.0232(4) Uani d . 1 . .
    O O5 0.0722(2) 0.78287(17) 0.16490(13) 0.0220(4) Uani d . 1 . .
    O O6 -0.0601(2) 0.69039(18) 0.01715(13) 0.0249(4) Uani d . 1 . .
    O O7 0.4810(2) 1.23340(18) 0.13445(13) 0.0238(4) Uani d . 1 . .
    O O8 0.4131(2) 1.09779(18) 0.22942(13) 0.0241(4) Uani d . 1 . .
    O O9 0.2979(2) 0.47606(19) 0.53766(14) 0.0287(4) Uani d . 1 . .
    N N1 0.3283(2) 0.89101(19) 0.36453(15) 0.0161(4) Uani d . 1 . .
    N N2 0.2268(2) 0.9517(2) 0.08903(15) 0.0170(4) Uani d . 1 . .
    N N3 0.1336(3) 0.5901(2) 0.45644(15) 0.0181(4) Uani d . 1 . .
    H H3A 0.0801 0.6346 0.5091 0.022 Uiso calc R 1 . .
    N N4 0.2130(3) 0.5206(2) 0.29648(16) 0.0202(4) Uani d . 1 . .
    N N5 0.0027(3) 0.6690(2) 0.33142(15) 0.0210(5) Uani d . 1 . .
    H H5A -0.0074 0.6703 0.2672 0.025 Uiso calc R 1 . .
    H H5B -0.0602 0.7165 0.3776 0.025 Uiso calc R 1 . .
    C C1 0.5092(3) 0.7418(2) 0.26371(18) 0.0188(5) Uani d . 1 . .
    C C2 0.4403(3) 0.8035(2) 0.36658(19) 0.0180(5) Uani d . 1 . .
    C C3 0.4860(3) 0.7762(2) 0.45730(19) 0.0198(5) Uani d . 1 . .
    H H3B 0.5660 0.7143 0.4584 0.024 Uiso calc R 1 . .
    C C4 0.4112(3) 0.8422(2) 0.54679(19) 0.0203(5) Uani d . 1 . .
    H H4A 0.4382 0.8245 0.6098 0.024 Uiso calc R 1 . .
    C C5 0.2971(3) 0.9341(2) 0.54291(19) 0.0206(5) Uani d . 1 . .
    H H5C 0.2460 0.9807 0.6031 0.025 Uiso calc R 1 . .
    C C6 0.2589(3) 0.9566(2) 0.44902(18) 0.0174(5) Uani d . 1 . .
    C C7 0.1427(3) 1.0555(2) 0.43192(19) 0.0190(5) Uani d . 1 . .
    C C8 0.0403(3) 0.7707(2) 0.07148(18) 0.0191(5) Uani d . 1 . .
    C C9 0.1295(3) 0.8660(2) 0.02324(18) 0.0177(5) Uani d . 1 . .
    C C10 0.1127(3) 0.8709(3) -0.07723(19) 0.0201(5) Uani d . 1 . .
    H H10A 0.0447 0.8087 -0.1240 0.024 Uiso calc R 1 . .
    C C11 0.1983(3) 0.9690(3) -0.10736(19) 0.0222(5) Uani d . 1 . .
    H H11A 0.1896 0.9743 -0.1759 0.027 Uiso calc R 1 . .
    C C12 0.2966(3) 1.0597(3) -0.03808(19) 0.0200(5) Uani d . 1 . .
    H H12A 0.3538 1.1283 -0.0578 0.024 Uiso calc R 1 . .
    C C13 0.3090(3) 1.0472(2) 0.06107(19) 0.0180(5) Uani d . 1 . .
    C C14 0.4103(3) 1.1339(2) 0.14799(19) 0.0199(5) Uani d . 1 . .
    C C15 0.1105(3) 0.5968(2) 0.35806(18) 0.0182(5) Uani d . 1 . .
    C C16 0.3147(3) 0.4547(3) 0.35453(19) 0.0221(5) Uani d . 1 . .
    H H16A 0.4336 0.4783 0.3505 0.027 Uiso calc R 1 . .
    H H16B 0.2976 0.3599 0.3303 0.027 Uiso calc R 1 . .
    C C17 0.2520(3) 0.5040(3) 0.4611(2) 0.0213(5) Uani d . 1 . .
    C C18 0.2037(4) 0.4869(3) 0.18563(19) 0.0279(6) Uani d . 1 . .
    H H18A 0.2195 0.5652 0.1617 0.042 Uiso calc R 1 . .
    H H18B 0.0951 0.4457 0.1627 0.042 Uiso calc R 1 . .
    H H18C 0.2903 0.4272 0.1580 0.042 Uiso calc R 1 . .
    O O1W -0.0036(2) 0.29618(18) 0.36045(14) 0.0249(4) Uani d . 1 . .
    H H1 0.0162 0.2166 0.3476 0.037 Uiso d R 1 . .
    H H2 -0.0856 0.3008 0.3225 0.037 Uiso d R 1 . .
    O O2W 0.7786(2) 0.55028(19) 0.10484(14) 0.0293(4) Uani d . 1 . .
    H H3 0.7269 0.4912 0.0603 0.044 Uiso d R 1 . .
    H H4 0.8232 0.6010 0.0728 0.044 Uiso d R 1 . .
    H H5 0.7115 0.5907 0.1481 0.044 Uiso d R 1 . .
    O O3W 0.7461(3) 0.3583(2) 0.25576(16) 0.0362(5) Uani d . 1 . .
    H H6 0.6588 0.3236 0.2235 0.054 Uiso d R 1 . .
    H H7 0.7240 0.4284 0.2983 0.054 Uiso d R 1 . .
    O O4W 0.3941(3) 0.6406(2) -0.00313(15) 0.0468(7) Uani d . 1 . .
    H H8 0.4336 0.6891 -0.0386 0.070 Uiso d R 1 . .
    H H9 0.4122 0.6782 0.0592 0.070 Uiso d R 1 . .
loop_
    _atom_site_aniso_label
    _atom_site_aniso_U_11
    _atom_site_aniso_U_22
    _atom_site_aniso_U_33
    _atom_site_aniso_U_12
    _atom_site_aniso_U_13
    _atom_site_aniso_U_23
    Co1 0.02341(19) 0.02192(19) 0.01396(17) 0.00133(14) -0.00051(13) 0.00646(13)
    O1 0.0280(10) 0.0275(10) 0.0147(9) 0.0058(8) 0.0015(7) 0.0067(7)
    O2 0.0268(10) 0.0296(10) 0.0195(9) 0.0106(8) 0.0029(8) 0.0051(8)
    O3 0.0299(10) 0.0242(10) 0.0208(9) 0.0052(8) 0.0040(8) 0.0027(8)
    O4 0.0289(10) 0.0246(10) 0.0173(9) 0.0063(8) 0.0022(7) 0.0065(7)
    O5 0.0269(10) 0.0249(10) 0.0152(9) -0.0037(8) -0.0011(7) 0.0075(7)
    O6 0.0303(10) 0.0264(10) 0.0168(9) -0.0080(8) -0.0021(8) 0.0048(8)
    O7 0.0279(10) 0.0247(10) 0.0197(9) -0.0077(8) -0.0030(8) 0.0091(8)
    O8 0.0328(10) 0.0253(10) 0.0155(9) -0.0052(8) -0.0017(8) 0.0086(7)
    O9 0.0327(11) 0.0354(11) 0.0201(9) 0.0093(9) -0.0025(8) 0.0100(8)
    N1 0.0173(10) 0.0173(10) 0.0136(9) -0.0022(8) 0.0000(8) 0.0042(8)
    N2 0.0173(10) 0.0195(11) 0.0142(10) 0.0018(8) -0.0002(8) 0.0043(8)
    N3 0.0199(10) 0.0216(11) 0.0133(10) 0.0024(8) 0.0011(8) 0.0050(8)
    N4 0.0224(11) 0.0230(11) 0.0153(10) 0.0054(9) -0.0002(8) 0.0047(9)
    N5 0.0255(11) 0.0262(12) 0.0116(10) 0.0025(9) 0.0010(8) 0.0051(9)
    C1 0.0199(12) 0.0205(13) 0.0150(11) -0.0018(10) -0.0008(9) 0.0033(10)
    C2 0.0167(12) 0.0184(12) 0.0179(12) -0.0009(9) 0.0010(9) 0.0035(10)
    C3 0.0193(12) 0.0214(13) 0.0193(12) -0.0009(10) -0.0028(10) 0.0067(10)
    C4 0.0242(13) 0.0231(13) 0.0141(11) -0.0049(10) -0.0038(10) 0.0067(10)
    C5 0.0227(13) 0.0231(13) 0.0141(12) -0.0035(10) 0.0020(10) 0.0021(10)
    C6 0.0172(12) 0.0178(12) 0.0165(12) -0.0023(9) 0.0003(9) 0.0037(10)
    C7 0.0180(12) 0.0178(12) 0.0219(12) 0.0009(10) 0.0031(10) 0.0062(10)
    C8 0.0210(12) 0.0194(12) 0.0166(12) 0.0011(10) 0.0013(10) 0.0039(10)
    C9 0.0185(12) 0.0175(12) 0.0171(12) 0.0023(10) 0.0020(9) 0.0042(10)
    C10 0.0187(12) 0.0246(13) 0.0155(12) 0.0009(10) -0.0006(9) 0.0028(10)
    C11 0.0250(13) 0.0286(14) 0.0143(12) 0.0030(11) 0.0002(10) 0.0074(10)
    C12 0.0188(12) 0.0238(13) 0.0193(12) 0.0036(10) 0.0032(10) 0.0087(10)
    C13 0.0160(12) 0.0194(12) 0.0201(12) 0.0037(9) 0.0018(9) 0.0074(10)
    C14 0.0180(12) 0.0239(13) 0.0181(12) 0.0014(10) 0.0003(10) 0.0059(10)
    C15 0.0194(12) 0.0185(12) 0.0158(12) -0.0035(10) 0.0001(9) 0.0031(10)
    C16 0.0225(13) 0.0246(13) 0.0195(12) 0.0042(11) -0.0009(10) 0.0056(10)
    C17 0.0197(12) 0.0216(13) 0.0227(13) 0.0003(10) -0.0019(10) 0.0062(10)
    C18 0.0381(16) 0.0293(15) 0.0149(12) 0.0067(12) 0.0010(11) 0.0024(11)
    O1W 0.0284(10) 0.0249(10) 0.0216(9) 0.0065(8) -0.0015(8) 0.0052(8)
    O2W 0.0354(11) 0.0256(10) 0.0246(10) -0.0025(9) 0.0084(8) 0.0027(8)
    O3W 0.0351(12) 0.0370(12) 0.0304(11) 0.0082(10) -0.0113(9) -0.0037(9)
    O4W 0.0845(19) 0.0357(13) 0.0170(10) -0.0282(12) 0.0008(11) 0.0061(9)
loop_
    _geom_bond_atom_site_label_1
    _geom_bond_atom_site_label_2
    _geom_bond_site_symmetry_2
    _geom_bond_distance
    _geom_bond_publ_flag
    Co1 N1 . 2.029(2) y
    Co1 N2 . 2.031(2) y
    Co1 O8 . 2.1273(18) y
    Co1 O4 . 2.1389(18) y
    Co1 O5 . 2.1904(18) y
    Co1 O1 . 2.2239(19) y
    O1 C1 . 1.273(3) ?
    O2 C1 . 1.245(3) ?
    O3 C7 . 1.233(3) ?
    O4 C7 . 1.283(3) ?
    O5 C8 . 1.268(3) ?
    O6 C8 . 1.249(3) ?
    O7 C14 . 1.247(3) ?
    O8 C14 . 1.263(3) ?
    O9 C17 . 1.215(3) ?
    N1 C6 . 1.325(3) ?
    N1 C2 . 1.338(3) ?
    N2 C9 . 1.334(3) ?
    N2 C13 . 1.335(3) ?
    N3 C15 . 1.370(3) ?
    N3 C17 . 1.371(3) ?
    N3 H3A . 0.8800 ?
    N4 C15 . 1.331(3) ?
    N4 C18 . 1.458(3) ?
    N4 C16 . 1.459(3) ?
    N5 C15 . 1.301(3) ?
    N5 H5A . 0.8800 ?
    N5 H5B . 0.8800 ?
    C1 C2 . 1.507(3) ?
    C2 C3 . 1.391(3) ?
    C3 C4 . 1.397(4) ?
    C3 H3B . 0.9500 ?
    C4 C5 . 1.390(4) ?
    C4 H4A . 0.9500 ?
    C5 C6 . 1.394(3) ?
    C5 H5C . 0.9500 ?
    C6 C7 . 1.509(3) ?
    C8 C9 . 1.511(3) ?
    C9 C10 . 1.387(3) ?
    C10 C11 . 1.386(4) ?
    C10 H10A . 0.9500 ?
    C11 C12 . 1.388(4) ?
    C11 H11A . 0.9500 ?
    C12 C13 . 1.392(3) ?
    C12 H12A . 0.9500 ?
    C13 C14 . 1.516(3) ?
    C16 C17 . 1.509(4) ?
    C16 H16A . 0.9900 ?
    C16 H16B . 0.9900 ?
    C18 H18A . 0.9800 ?
    C18 H18B . 0.9800 ?
    C18 H18C . 0.9800 ?
    O1W H1 . 0.8500 ?
    O1W H2 . 0.8500 ?
    O2W H3 . 0.8500 ?
    O2W H4 . 0.8500 ?
    O2W H5 . 0.8500 ?
    O3W H6 . 0.8500 ?
    O3W H7 . 0.8500 ?
    O4W H8 . 0.8500 ?
    O4W H9 . 0.8500 ?
loop_
    _geom_angle_atom_site_label_1
    _geom_angle_atom_site_label_2
    _geom_angle_atom_site_label_3
    _geom_angle_site_symmetry_1
    _geom_angle_site_symmetry_3
    _geom_angle
    _geom_angle_publ_flag
    N1 Co1 N2 . . 171.90(8) ?
    N1 Co1 O8 . . 104.11(7) ?
    N2 Co1 O8 . . 76.44(7) ?
    N1 Co1 O4 . . 77.02(8) ?
    N2 Co1 O4 . . 111.08(8) ?
    O8 Co1 O4 . . 88.59(7) ?
    N1 Co1 O5 . . 104.55(7) ?
    N2 Co1 O5 . . 75.49(7) ?
    O8 Co1 O5 . . 151.26(7) ?
    O4 Co1 O5 . . 95.77(7) ?
    N1 Co1 O1 . . 75.10(7) ?
    N2 Co1 O1 . . 96.82(7) ?
    O8 Co1 O1 . . 99.21(7) ?
    O4 Co1 O1 . . 152.09(7) ?
    O5 Co1 O1 . . 90.12(7) ?
    C1 O1 Co1 . . 115.11(16) ?
    C7 O4 Co1 . . 114.49(16) ?
    C8 O5 Co1 . . 115.09(16) ?
    C14 O8 Co1 . . 116.51(16) ?
    C6 N1 C2 . . 121.3(2) ?
    C6 N1 Co1 . . 118.26(17) ?
    C2 N1 Co1 . . 120.43(16) ?
    C9 N2 C13 . . 121.1(2) ?
    C9 N2 Co1 . . 119.81(16) ?
    C13 N2 Co1 . . 118.89(16) ?
    C15 N3 C17 . . 110.3(2) ?
    C15 N3 H3A . . 124.8 ?
    C17 N3 H3A . . 124.8 ?
    C15 N4 C18 . . 125.2(2) ?
    C15 N4 C16 . . 110.1(2) ?
    C18 N4 C16 . . 123.7(2) ?
    C15 N5 H5A . . 120.0 ?
    C15 N5 H5B . . 120.0 ?
    H5A N5 H5B . . 120.0 ?
    O2 C1 O1 . . 126.4(2) ?
    O2 C1 C2 . . 118.0(2) ?
    O1 C1 C2 . . 115.6(2) ?
    N1 C2 C3 . . 121.2(2) ?
    N1 C2 C1 . . 113.7(2) ?
    C3 C2 C1 . . 125.1(2) ?
    C2 C3 C4 . . 118.3(2) ?
    C2 C3 H3B . . 120.9 ?
    C4 C3 H3B . . 120.9 ?
    C5 C4 C3 . . 119.4(2) ?
    C5 C4 H4A . . 120.3 ?
    C3 C4 H4A . . 120.3 ?
    C4 C5 C6 . . 118.7(2) ?
    C4 C5 H5C . . 120.6 ?
    C6 C5 H5C . . 120.6 ?
    N1 C6 C5 . . 121.0(2) ?
    N1 C6 C7 . . 113.5(2) ?
    C5 C6 C7 . . 125.5(2) ?
    O3 C7 O4 . . 126.1(2) ?
    O3 C7 C6 . . 118.5(2) ?
    O4 C7 C6 . . 115.4(2) ?
    O6 C8 O5 . . 126.3(2) ?
    O6 C8 C9 . . 117.6(2) ?
    O5 C8 C9 . . 116.1(2) ?
    N2 C9 C10 . . 121.4(2) ?
    N2 C9 C8 . . 112.8(2) ?
    C10 C9 C8 . . 125.8(2) ?
    C11 C10 C9 . . 118.0(2) ?
    C11 C10 H10A . . 121.0 ?
    C9 C10 H10A . . 121.0 ?
    C10 C11 C12 . . 120.4(2) ?
    C10 C11 H11A . . 119.8 ?
    C12 C11 H11A . . 119.8 ?
    C11 C12 C13 . . 118.1(2) ?
    C11 C12 H12A . . 121.0 ?
    C13 C12 H12A . . 121.0 ?
    N2 C13 C12 . . 120.9(2) ?
    N2 C13 C14 . . 112.3(2) ?
    C12 C13 C14 . . 126.8(2) ?
    O7 C14 O8 . . 125.7(2) ?
    O7 C14 C13 . . 118.6(2) ?
    O8 C14 C13 . . 115.6(2) ?
    N5 C15 N4 . . 126.3(2) ?
    N5 C15 N3 . . 123.3(2) ?
    N4 C15 N3 . . 110.4(2) ?
    N4 C16 C17 . . 102.3(2) ?
    N4 C16 H16A . . 111.3 ?
    C17 C16 H16A . . 111.3 ?
    N4 C16 H16B . . 111.3 ?
    C17 C16 H16B . . 111.3 ?
    H16A C16 H16B . . 109.2 ?
    O9 C17 N3 . . 125.7(2) ?
    O9 C17 C16 . . 127.5(2) ?
    N3 C17 C16 . . 106.8(2) ?
    N4 C18 H18A . . 109.5 ?
    N4 C18 H18B . . 109.5 ?
    H18A C18 H18B . . 109.5 ?
    N4 C18 H18C . . 109.5 ?
    H18A C18 H18C . . 109.5 ?
    H18B C18 H18C . . 109.5 ?
    H1 O1W H2 . . 105.5 ?
    H3 O2W H4 . . 106.0 ?
    H3 O2W H5 . . 110.2 ?
    H4 O2W H5 . . 109.9 ?
    H6 O3W H7 . . 110.0 ?
    H8 O4W H9 . . 108.1 ?
loop_
    _geom_torsion_atom_site_label_1
    _geom_torsion_atom_site_label_2
    _geom_torsion_atom_site_label_3
    _geom_torsion_atom_site_label_4
    _geom_torsion_site_symmetry_1
    _geom_torsion_site_symmetry_2
    _geom_torsion_site_symmetry_3
    _geom_torsion_site_symmetry_4
    _geom_torsion
    _geom_torsion_publ_flag
    N1 Co1 O1 C1 . . . . 2.34(17) ?
    N2 Co1 O1 C1 . . . . -178.09(18) ?
    O8 Co1 O1 C1 . . . . 104.61(18) ?
    O4 Co1 O1 C1 . . . . 0.0(3) ?
    O5 Co1 O1 C1 . . . . -102.69(18) ?
    N1 Co1 O4 C7 . . . . 9.68(17) ?
    N2 Co1 O4 C7 . . . . -170.03(17) ?
    O8 Co1 O4 C7 . . . . -95.15(17) ?
    O5 Co1 O4 C7 . . . . 113.32(17) ?
    O1 Co1 O4 C7 . . . . 12.1(3) ?
    N1 Co1 O5 C8 . . . . -164.94(17) ?
    N2 Co1 O5 C8 . . . . 6.69(17) ?
    O8 Co1 O5 C8 . . . . 19.4(3) ?
    O4 Co1 O5 C8 . . . . 117.01(18) ?
    O1 Co1 O5 C8 . . . . -90.32(18) ?
    N1 Co1 O8 C14 . . . . 172.30(18) ?
    N2 Co1 O8 C14 . . . . 0.63(18) ?
    O4 Co1 O8 C14 . . . . -111.46(19) ?
    O5 Co1 O8 C14 . . . . -12.0(3) ?
    O1 Co1 O8 C14 . . . . 95.48(19) ?
    O8 Co1 N1 C6 . . . . 81.22(18) ?
    O4 Co1 N1 C6 . . . . -3.96(17) ?
    O5 Co1 N1 C6 . . . . -96.65(18) ?
    O1 Co1 N1 C6 . . . . 177.18(19) ?
    O8 Co1 N1 C2 . . . . -97.19(19) ?
    O4 Co1 N1 C2 . . . . 177.62(19) ?
    O5 Co1 N1 C2 . . . . 84.94(19) ?
    O1 Co1 N1 C2 . . . . -1.23(17) ?
    O8 Co1 N2 C9 . . . . 178.3(2) ?
    O4 Co1 N2 C9 . . . . -98.58(19) ?
    O5 Co1 N2 C9 . . . . -7.92(18) ?
    O1 Co1 N2 C9 . . . . 80.44(19) ?
    O8 Co1 N2 C13 . . . . 2.82(17) ?
    O4 Co1 N2 C13 . . . . 85.92(19) ?
    O5 Co1 N2 C13 . . . . 176.59(19) ?
    O1 Co1 N2 C13 . . . . -95.06(18) ?
    Co1 O1 C1 O2 . . . . 176.8(2) ?
    Co1 O1 C1 C2 . . . . -3.0(3) ?
    C6 N1 C2 C3 . . . . 1.2(4) ?
    Co1 N1 C2 C3 . . . . 179.52(18) ?
    C6 N1 C2 C1 . . . . -178.2(2) ?
    Co1 N1 C2 C1 . . . . 0.2(3) ?
    O2 C1 C2 N1 . . . . -177.8(2) ?
    O1 C1 C2 N1 . . . . 2.0(3) ?
    O2 C1 C2 C3 . . . . 2.9(4) ?
    O1 C1 C2 C3 . . . . -177.4(2) ?
    N1 C2 C3 C4 . . . . 0.4(4) ?
    C1 C2 C3 C4 . . . . 179.6(2) ?
    C2 C3 C4 C5 . . . . -1.3(4) ?
    C3 C4 C5 C6 . . . . 0.8(4) ?
    C2 N1 C6 C5 . . . . -1.7(4) ?
    Co1 N1 C6 C5 . . . . 179.89(18) ?
    C2 N1 C6 C7 . . . . 177.0(2) ?
    Co1 N1 C6 C7 . . . . -1.4(3) ?
    C4 C5 C6 N1 . . . . 0.7(4) ?
    C4 C5 C6 C7 . . . . -177.8(2) ?
    Co1 O4 C7 O3 . . . . 164.3(2) ?
    Co1 O4 C7 C6 . . . . -13.2(3) ?
    N1 C6 C7 O3 . . . . -167.8(2) ?
    C5 C6 C7 O3 . . . . 10.9(4) ?
    N1 C6 C7 O4 . . . . 10.0(3) ?
    C5 C6 C7 O4 . . . . -171.4(2) ?
    Co1 O5 C8 O6 . . . . 177.3(2) ?
    Co1 O5 C8 C9 . . . . -4.7(3) ?
    C13 N2 C9 C10 . . . . 1.5(4) ?
    Co1 N2 C9 C10 . . . . -173.89(18) ?
    C13 N2 C9 C8 . . . . -176.7(2) ?
    Co1 N2 C9 C8 . . . . 7.9(3) ?
    O6 C8 C9 N2 . . . . 176.6(2) ?
    O5 C8 C9 N2 . . . . -1.6(3) ?
    O6 C8 C9 C10 . . . . -1.5(4) ?
    O5 C8 C9 C10 . . . . -179.7(2) ?
    N2 C9 C10 C11 . . . . -1.1(4) ?
    C8 C9 C10 C11 . . . . 176.9(2) ?
    C9 C10 C11 C12 . . . . -0.4(4) ?
    C10 C11 C12 C13 . . . . 1.3(4) ?
    C9 N2 C13 C12 . . . . -0.5(4) ?
    Co1 N2 C13 C12 . . . . 174.95(18) ?
    C9 N2 C13 C14 . . . . 179.3(2) ?
    Co1 N2 C13 C14 . . . . -5.2(3) ?
    C11 C12 C13 N2 . . . . -0.9(4) ?
    C11 C12 C13 C14 . . . . 179.3(2) ?
    Co1 O8 C14 O7 . . . . 175.7(2) ?
    Co1 O8 C14 C13 . . . . -3.5(3) ?
    N2 C13 C14 O7 . . . . -173.6(2) ?
    C12 C13 C14 O7 . . . . 6.2(4) ?
    N2 C13 C14 O8 . . . . 5.6(3) ?
    C12 C13 C14 O8 . . . . -174.6(2) ?
    C18 N4 C15 N5 . . . . -11.3(4) ?
    C16 N4 C15 N5 . . . . -179.8(2) ?
    C18 N4 C15 N3 . . . . 168.9(2) ?
    C16 N4 C15 N3 . . . . 0.4(3) ?
    C17 N3 C15 N5 . . . . 178.5(2) ?
    C17 N3 C15 N4 . . . . -1.7(3) ?
    C15 N4 C16 C17 . . . . 0.9(3) ?
    C18 N4 C16 C17 . . . . -167.8(2) ?
    C15 N3 C17 O9 . . . . -179.0(3) ?
    C15 N3 C17 C16 . . . . 2.2(3) ?
    N4 C16 C17 O9 . . . . 179.4(3) ?
    N4 C16 C17 N3 . . . . -1.8(3) ?
loop_
    _geom_hbond_atom_site_label_D
    _geom_hbond_atom_site_label_H
    _geom_hbond_atom_site_label_A
    _geom_hbond_site_symmetry_A
    _geom_hbond_distance_DH
    _geom_hbond_distance_HA
    _geom_hbond_distance_DA
    _geom_hbond_angle_DHA
    _geom_hbond_publ_flag
    N3 H3A O1W 2_566 0.88 1.859 2.716(3) 164 y
    N5 H5A O5 1_555 0.88 2.148 2.882(3) 141 y
    N5 H5B O3 2_576 0.88 1.956 2.764(3) 152 y
    O1W H1 O4 1_545 0.85 1.949 2.782(3) 166 y
    O1W H2 O3W 1_455 0.85 1.845 2.673(3) 164 y
    O2W H3 O4W 2_665 0.85 1.697 2.522(3) 163 y
    O2W H4 O6 1_655 0.85 1.640 2.481(3) 170 y
    O2W H5 O2 1_555 0.85 1.710 2.537(3) 164 y
    O3W H6 O7 1_545 0.85 1.934 2.778(3) 172 y
    O3W H7 O9 2_666 0.85 2.216 2.948(3) 144 y
    O4W H8 O7 2_675 0.85 1.840 2.680(3) 169 y
    O4W H9 O1 1_555 0.85 1.874 2.718(3) 172 y
    C3 H3B O9 2_666 0.95 2.37 3.301(3) 165 y
    C4 H4A O8 2_676 0.95 2.43 3.252(3) 145 y
    C18 H18C O7 1_545 0.98 2.60 3.535(4) 160 y
data_global
_journal_date_recd_electronic     2009-05-19
_journal_date_accepted     2009-06-09
_journal_name_full     'Acta Crystallographica, Section E'
_journal_year     2009
_journal_volume     65
_journal_issue      7
_journal_page_first     m826
_journal_page_last     m827
_journal_paper_category     QM
_journal_coeditor_code     HY2201
_publ_contact_author_name     'Hossein Aghabozorg'
_publ_contact_author_address
;
Faculty of Chemistry
Islamic Azad University
North Tehran Branch, Tehran
Iran
;
_publ_contact_author_email     'haghabozorg@yahoo.com'
_publ_contact_author_fax     ?
_publ_contact_author_phone     ?
_publ_section_title
;\
Hydroxonium creatininium
bis(pyridine-2,6-dicarboxylato-\k^3^<i>O</i>^2^,<i>N</i>,<i>O</i>^6^)\
cobaltate(II) trihydrate
;
loop_
    _publ_author_name
    _publ_author_footnote
    _publ_author_address
    'Aghabozorg, Hossein' .
;
Faculty of Chemistry
Islamic Azad University
North Tehran Branch, Tehran
Iran
;
    'Derikvand, Zohreh' .
;
Faculty of Science
Department of Chemistry
Islamic Azad University
Khorramabad Branch, Khorramabad
Iran
;
    'Attar Gharamaleki, Jafar' .
;
Young Researchers Club
Islamic Azad University
North Tehran Branch, Tehran
Iran
;
    'Yousefi, Mohammad' .
;
Islamic Azad University
Shahr-e-Rey Branch, Tehran
Iran
;
