# Supplementary material for: Hydroxonium creatininium bis­(pyridine-2,6-dicarboxyl­ato-κ3 O 2,N,O 6)cobaltate(II) trihydrate
Source: Acta Crystallogr Sect E Struct Rep Online. 2009 Jun 27;65(Pt 7):m826–7. doi: 10.1107/S1600536809021837 (PMC2969222; doi:10.1107/S1600536809021837)
Supplement: Supplementary file 2 [file e-65-0m826-Isup2.hkl]

# 
# h,k,l, Fc-squared, Fo-squared, sigma(Fo-squared) and status flag 
# 
data_I
_shelx_title ' a in P-1' 
_shelx_refln_list_code          4 
_shelx_F_calc_maximum      212.12 
_exptl_crystal_F_000       594.00 
_reflns_d_resolution_high  0.7570 
 
loop_ 
 _symmetry_equiv_pos_as_xyz 
 'x, y, z' 
 '-x, -y, -z' 
 
_cell_length_a     8.0937 
_cell_length_b    10.7389 
_cell_length_c    13.5976 
_cell_angle_alpha 104.811 
_cell_angle_beta   90.267 
_cell_angle_gamma  92.415 
 
_shelx_F_squared_multiplier     1.000 
 
loop_ 
 _refln_index_h 
 _refln_index_k 
 _refln_index_l 
 _refln_F_squared_calc 
 _refln_F_squared_meas 
 _refln_F_squared_sigma 
 _refln_observed_status 
   1   0   0        2.97        4.06      0.78 o 
   2   0   0     2096.07     1950.51     43.38 o 
   3   0   0       76.75       49.35      3.37 o 
   4   0   0     2556.27     2493.15     37.57 o 
   5   0   0      880.18      888.34     21.78 o 
   6   0   0     1541.77     1605.68     48.38 o 
   7   0   0      403.73      383.52     17.27 o 
   8   0   0      284.31      301.65     17.22 o 
   9   0   0        0.70       -2.22      8.03 o 
  10   0   0       57.65       35.60     16.36 o 
 -10   1   0       35.81       22.39     15.64 o 
  -9   1   0      365.01      363.70     30.57 o 
  -8   1   0        6.79        5.94      7.10 o 
  -7   1   0      552.81      522.70     17.36 o 
  -6   1   0       97.77       73.51      6.81 o 
  -5   1   0     2904.34     3035.99     42.20 o 
  -4   1   0        1.35        0.88      2.13 o 
  -3   1   0       91.02       58.20      3.55 o 
  -2   1   0      766.00      775.71     16.02 o 
  -1   1   0     5177.69     5057.87     76.78 o 
   0   1   0     3765.26     3938.73    115.32 o 
   1   1   0     1060.26     1031.91     16.29 o 
   2   1   0      167.60      146.66      4.09 o 
   3   1   0      116.66       90.79      3.76 o 
   4   1   0       16.01        6.31      2.33 o 
   5   1   0      121.78       85.61      5.69 o 
   6   1   0     1262.60     1318.30     20.09 o 
   7   1   0      206.07      168.01     12.47 o 
   8   1   0       46.04       39.44      8.88 o 
   9   1   0        4.28       -2.66      7.62 o 
  10   1   0        0.72        1.45     10.12 o 
 -10   2   0       61.53       69.61     20.38 o 
  -9   2   0       13.94        8.04     12.34 o 
  -8   2   0        0.43       -3.38      5.30 o 
  -7   2   0      152.67      155.23      9.09 o 
  -6   2   0      376.13      354.20     11.56 o 
  -5   2   0     1498.95     1508.03     21.85 o 
  -4   2   0        9.32        8.35      2.79 o 
  -3   2   0     2254.68     2332.54     35.51 o 
  -2   2   0    31914.22    32520.90    216.68 o 
  -1   2   0      731.09      705.38     10.61 o 
   0   2   0     3174.18     3023.82    134.99 o 
   1   2   0     3881.76     4046.09     90.16 o 
   2   2   0    44994.34    44020.08    178.84 o 
   3   2   0     1732.43     1559.54     29.28 o 
   4   2   0      698.18      617.04      9.82 o 
   5   2   0      266.00      215.45      6.97 o 
   6   2   0      480.79      405.21     16.69 o 
   7   2   0      265.03      231.35     14.18 o 
   8   2   0       46.03       37.42      9.60 o 
   9   2   0       91.62       68.39     12.73 o 
  10   2   0       23.63       19.28     10.45 o 
 -10   3   0       37.16       44.78     19.23 o 
  -9   3   0      667.54      718.36     43.78 o 
  -8   3   0      121.66      113.56     21.31 o 
  -7   3   0      883.17      938.25     20.17 o 
  -6   3   0      208.39      198.79      8.98 o 
  -5   3   0        9.65       -1.84      2.86 o 
  -4   3   0       61.28       46.31      4.18 o 
  -3   3   0     9543.42    10087.03    102.67 o 
  -2   3   0      290.49      284.36      8.67 o 
  -1   3   0       55.74       42.33      2.55 o 
   0   3   0        3.33        2.20      1.37 o 
   1   3   0     4981.26     5295.96    118.84 o 
   2   3   0        7.32        1.19      1.56 o 
   3   3   0      729.14      714.21     16.97 o 
   4   3   0      393.39      374.93     13.77 o 
   5   3   0      551.84      517.04     17.74 o 
   6   3   0       74.28       49.75      8.51 o 
   7   3   0      202.25      185.73     15.86 o 
   8   3   0      252.55      249.14     16.43 o 
   9   3   0       82.03       89.38     13.89 o 
  10   3   0       60.10       66.27     14.31 o 
 -10   4   0       51.26       41.91     21.10 o 
  -9   4   0       86.51       78.19     13.51 o 
  -8   4   0      252.75      254.90     16.63 o 
  -7   4   0       36.88       19.73      6.95 o 
  -6   4   0      340.33      301.02     15.08 o 
  -5   4   0      726.88      745.34     14.44 o 
  -4   4   0     1819.14     1897.86     19.58 o 
  -3   4   0     6061.07     6458.51     67.79 o 
  -2   4   0      704.33      679.32     11.33 o 
  -1   4   0     1895.51     1776.78     17.17 o 
   0   4   0        4.60        3.06      1.87 o 
   1   4   0     1437.54     1317.83     15.85 o 
   2   4   0      421.43      386.88     15.58 o 
   3   4   0    14054.88    14766.73    155.44 o 
   4   4   0     4064.17     4114.73     47.23 o 
   5   4   0      225.32      229.10     12.75 o 
   6   4   0      338.43      338.41     16.49 o 
   7   4   0      995.47     1065.90     30.53 o 
   8   4   0       21.10       15.01      8.10 o 
   9   4   0       13.52       17.91      9.70 o 
  10   4   0       85.28       62.22     14.10 o 
 -10   5   0       49.83       42.92     20.81 o 
  -9   5   0       13.08       10.56      9.28 o 
  -8   5   0      177.77      202.40     16.09 o 
  -7   5   0       19.32        9.51      7.36 o 
  -6   5   0       59.14       34.34      8.17 o 
  -5   5   0     1242.26     1324.56     30.35 o 
  -4   5   0      360.63      303.97     14.01 o 
  -3   5   0      328.98      341.13     14.07 o 
  -2   5   0     1193.61     1134.13     18.90 o 
  -1   5   0      428.93      416.87      9.42 o 
   0   5   0     2043.45     2001.70     23.09 o 
   1   5   0        6.27        4.16      2.34 o 
   2   5   0     1540.48     1575.71     22.41 o 
   3   5   0     3341.64     3542.14     99.68 o 
   4   5   0      150.31      116.67      9.53 o 
   5   5   0      652.58      606.79     20.99 o 
   6   5   0      328.69      285.94     15.98 o 
   7   5   0      461.15      450.45     21.11 o 
   8   5   0        1.26       -1.55      7.62 o 
   9   5   0       72.88       62.45     13.19 o 
  -9   6   0       70.25       48.40     18.52 o 
  -8   6   0       76.17       60.56     18.16 o 
  -7   6   0       16.54        9.95      7.97 o 
  -6   6   0        8.88        6.81      6.36 o 
  -5   6   0       53.86       35.22      7.41 o 
  -4   6   0      249.07      214.15     12.48 o 
  -3   6   0      379.08      338.85     14.35 o 
  -2   6   0      632.07      606.09     12.02 o 
  -1   6   0     1112.15     1015.82     16.18 o 
   0   6   0      638.80      569.85     12.43 o 
   1   6   0     3111.05     3081.23     30.98 o 
   2   6   0       55.61       28.00      4.06 o 
   3   6   0        6.44        1.67      2.84 o 
   4   6   0      371.50      358.68     16.44 o 
   5   6   0     5390.22     5814.07     67.60 o 
   6   6   0       47.04       30.80      8.68 o 
   7   6   0      161.47      161.23     15.21 o 
   8   6   0       36.63       24.18     10.10 o 
   9   6   0       45.30       39.81     12.57 o 
  -9   7   0      140.19      129.37     17.96 o 
  -8   7   0       11.55        3.53      8.96 o 
  -7   7   0        4.75       -0.48      7.29 o 
  -6   7   0       37.03       26.92      8.26 o 
  -5   7   0       40.08       16.36      6.85 o 
  -4   7   0      182.29      163.34     11.92 o 
  -3   7   0        1.40        1.34      4.31 o 
  -2   7   0     2347.69     2335.21     51.93 o 
  -1   7   0     1679.06     1712.70     22.94 o 
   0   7   0     3800.43     4001.72     91.75 o 
   1   7   0      228.72      217.49      8.91 o 
   2   7   0      325.05      310.63     19.00 o 
   3   7   0      319.79      245.07      9.00 o 
   4   7   0     4020.70     4256.89     71.19 o 
   5   7   0      698.66      682.23     24.97 o 
   6   7   0      547.69      562.10     23.75 o 
   7   7   0      114.44      105.54     14.82 o 
   8   7   0       10.58        8.56      9.89 o 
  -8   8   0       17.03       11.36     10.56 o 
  -7   8   0      125.65      134.88     15.76 o 
  -6   8   0        6.35        4.27      6.97 o 
  -5   8   0      399.39      383.60     19.77 o 
  -4   8   0       78.95       73.59     10.38 o 
  -3   8   0      369.76      352.59     16.83 o 
  -2   8   0      681.98      623.10     32.08 o 
  -1   8   0       91.32       59.51      6.22 o 
   0   8   0      570.23      506.88     13.84 o 
   1   8   0      156.92      127.60      7.65 o 
   2   8   0      581.29      600.06     21.15 o 
   3   8   0      280.23      259.76     15.43 o 
   4   8   0     1286.83     1334.11     34.29 o 
   5   8   0       36.14       24.99      8.50 o 
   6   8   0      132.06       99.88     14.05 o 
   7   8   0      395.15      307.20     20.39 o 
   8   8   0        7.31       -9.70      9.90 o 
  -8   9   0       14.63       11.38     14.42 o 
  -7   9   0      192.74      216.97     17.98 o 
  -6   9   0       28.52       14.84      8.31 o 
  -5   9   0      211.45      231.19     16.59 o 
  -4   9   0        3.68       -0.56      6.13 o 
  -3   9   0        3.45        5.51      5.83 o 
  -2   9   0      803.01      832.61     37.32 o 
  -1   9   0       49.26       35.37      7.34 o 
   0   9   0       85.30       76.89      7.59 o 
   1   9   0      448.70      447.61     16.90 o 
   2   9   0     1740.39     2004.13     76.64 o 
   3   9   0       35.93       23.81      8.05 o 
   4   9   0      292.79      318.30     18.61 o 
   5   9   0        3.51        1.65      7.68 o 
   6   9   0      773.27      757.26     43.06 o 
   7   9   0      148.91      108.33     16.64 o 
  -7  10   0      249.42      248.36     19.74 o 
  -6  10   0       36.19       18.83     10.27 o 
  -5  10   0      478.26      459.87     35.09 o 
  -4  10   0        5.84        2.28      7.55 o 
  -3  10   0      253.42      248.65     16.22 o 
  -2  10   0       44.84       31.35      7.96 o 
  -1  10   0      258.94      263.84     15.27 o 
   0  10   0      412.24      382.68     13.83 o 
   1  10   0       13.42        3.45      5.11 o 
   2  10   0      824.14      835.41     27.09 o 
   3  10   0      207.54      228.60     16.37 o 
   4  10   0       39.68       20.84      9.30 o 
   5  10   0       68.68       55.53     12.55 o 
   6  10   0        7.84       11.75     10.14 o 
  -6  11   0        2.42       -8.57      9.50 o 
  -5  11   0      423.85      463.45     36.03 o 
  -4  11   0      144.43      144.32     16.12 o 
  -3  11   0       58.54       58.15     11.20 o 
  -2  11   0      153.48      155.50     15.43 o 
  -1  11   0       77.69       42.76      9.77 o 
   0  11   0      734.22      772.33     39.18 o 
   1  11   0      600.13      627.41     32.08 o 
   2  11   0        0.03       -1.28      7.40 o 
   3  11   0      550.68      582.22     25.53 o 
   4  11   0       29.70       26.94     10.89 o 
   5  11   0        5.16        4.28     10.33 o 
  -5  12   0      192.34      172.11     19.43 o 
  -4  12   0       18.72       17.03     10.05 o 
  -3  12   0       28.80       28.49     10.24 o 
  -2  12   0        5.25        3.57      8.20 o 
  -1  12   0       12.83       14.28      9.07 o 
   0  12   0       77.54       54.15     11.19 o 
   1  12   0      196.45      254.76     25.98 o 
   2  12   0        8.82       -4.45     10.76 o 
   3  12   0       79.53       68.81     13.60 o 
   4  12   0       29.01       18.61     11.11 o 
  -3  13   0        0.08       -0.34      9.19 o 
  -2  13   0       21.76       18.17     10.10 o 
  -1  13   0       13.43        8.97      9.64 o 
   0  13   0       27.11       23.11     15.36 o 
   1  13   0        2.69        2.73     11.48 o 
   2  13   0       55.70       33.16     16.22 o 
  -3 -13   1      273.57      332.56     32.15 o 
  -2 -13   1      244.78      286.05     28.71 o 
  -1 -13   1        1.34       -7.03     10.76 o 
   0 -13   1       24.25        9.62     13.64 o 
   1 -13   1       14.23        6.15      9.54 o 
   2 -13   1       98.66       75.23     13.59 o 
   3 -13   1      178.44      173.11     40.04 o 
   4 -13   1       11.83        6.11      9.79 o 
  -5 -12   1        0.30       -5.28     10.31 o 
  -4 -12   1      136.67      146.27     19.38 o 
  -3 -12   1       19.61       16.03      9.79 o 
  -2 -12   1      139.94      140.37     23.25 o 
  -1 -12   1       39.83       30.14     13.78 o 
   0 -12   1       21.02       23.96      9.15 o 
   1 -12   1        0.86       -3.38      7.45 o 
   2 -12   1       81.71       81.17     16.65 o 
   3 -12   1      338.83      347.74     49.23 o 
   4 -12   1      241.89      243.79     18.90 o 
   5 -12   1       94.66      101.30     15.59 o 
  -6 -11   1      117.20      146.61     18.86 o 
  -5 -11   1        2.06        3.72      9.40 o 
  -4 -11   1      208.94      222.26     17.65 o 
  -3 -11   1       13.71        7.47      8.42 o 
  -2 -11   1      548.55      603.22     57.56 o 
  -1 -11   1       17.12        3.73      9.04 o 
   0 -11   1      168.74      160.67     12.87 o 
   1 -11   1       83.04       70.56     11.18 o 
   2 -11   1        4.27        2.31      6.29 o 
   3 -11   1       24.56       31.78      9.54 o 
   4 -11   1       55.58       45.04     11.91 o 
   5 -11   1       57.22       29.85     10.96 o 
   6 -11   1       27.88       21.68     11.13 o 
  -7 -10   1        5.16        0.16     10.62 o 
  -6 -10   1       35.85       28.33     11.31 o 
  -5 -10   1       55.22       55.16     12.02 o 
  -4 -10   1        3.94        1.66      7.44 o 
  -3 -10   1       81.08       63.31     11.38 o 
  -2 -10   1       68.32       51.34     10.20 o 
  -1 -10   1        1.01       -2.53      4.55 o 
   0 -10   1        1.38       -1.20      5.43 o 
   1 -10   1       43.40       30.46      7.74 o 
   2 -10   1      314.65      328.66     17.67 o 
   3 -10   1      236.84      199.90     28.56 o 
   4 -10   1      280.28      239.46     16.24 o 
   5 -10   1       95.46       76.20     15.14 o 
   6 -10   1      412.93      444.33     33.23 o 
   7 -10   1        5.50        3.86      9.79 o 
  -7  -9   1      609.76      548.67     27.45 o 
  -6  -9   1      505.52      460.97     24.14 o 
  -5  -9   1      275.19      242.03     17.25 o 
  -4  -9   1       64.39       65.69     11.25 o 
  -3  -9   1      743.92      777.29     26.17 o 
  -2  -9   1       57.99       49.37      6.77 o 
  -1  -9   1        6.00        1.24      4.21 o 
   0  -9   1     1240.59     1330.17     25.72 o 
   1  -9   1      204.25      177.46     12.26 o 
   2  -9   1      168.59      141.46     11.91 o 
   3  -9   1     1823.75     1943.83     52.10 o 
   4  -9   1       32.37       10.44      6.62 o 
   5  -9   1        0.49       -2.89      6.21 o 
   6  -9   1      204.26      212.83     16.87 o 
   7  -9   1       44.94       30.97     11.13 o 
   8  -9   1      144.57      192.33     31.72 o 
  -8  -8   1      141.86      100.11     15.93 o 
  -7  -8   1      660.84      602.66     27.64 o 
  -6  -8   1      324.50      289.88     18.57 o 
  -5  -8   1       31.78       20.60      8.06 o 
  -4  -8   1      555.87      526.20     21.90 o 
  -3  -8   1      147.90      128.64     12.99 o 
  -2  -8   1      476.89      451.61     13.03 o 
  -1  -8   1      528.31      520.21     14.05 o 
   0  -8   1      624.94      599.99     14.82 o 
   1  -8   1     1033.08     1005.30     18.51 o 
   2  -8   1       41.70       36.99      7.20 o 
   3  -8   1      101.35       88.99     10.42 o 
   4  -8   1      264.85      274.26     15.93 o 
   5  -8   1      679.84      640.18     24.70 o 
   6  -8   1      302.16      283.41     18.05 o 
   7  -8   1        0.65       -3.67      7.48 o 
   8  -8   1      466.40      501.50     26.29 o 
   9  -8   1       87.54       88.79     16.41 o 
  -9  -7   1       11.48        4.59     10.77 o 
  -8  -7   1       11.68        5.27      9.22 o 
  -7  -7   1       31.33       20.75      9.63 o 
  -6  -7   1      221.79      188.60     14.81 o 
  -5  -7   1     3363.22     3605.92     55.45 o 
  -4  -7   1      144.93      127.74     12.09 o 
  -3  -7   1       10.85       10.73      3.66 o 
  -2  -7   1      294.82      239.44     11.07 o 
  -1  -7   1      509.42      532.19     13.25 o 
   0  -7   1       86.59       72.34      6.04 o 
   1  -7   1     1831.91     1818.23     33.09 o 
   2  -7   1        1.34       -0.72      2.88 o 
   3  -7   1      554.66      561.69     19.59 o 
   4  -7   1       17.92        9.83      5.56 o 
   5  -7   1      494.83      478.04     26.62 o 
   6  -7   1       55.43       34.62      8.97 o 
   7  -7   1       28.83       18.04      8.51 o 
   8  -7   1       19.42       17.70      9.85 o 
   9  -7   1       56.96       41.96     12.93 o 
  -9  -6   1        4.43       -2.00      9.34 o 
  -8  -6   1       89.33       77.35     13.41 o 
  -7  -6   1        2.02       -3.91      6.81 o 
  -6  -6   1     3510.65     3832.94     81.67 o 
  -5  -6   1      252.72      188.73     13.50 o 
  -4  -6   1     2453.47     2621.32     42.57 o 
  -3  -6   1      104.04       63.53      6.51 o 
  -2  -6   1       73.15       58.34      4.93 o 
  -1  -6   1      575.04      484.58     11.59 o 
   0  -6   1     1132.21     1088.92     23.64 o 
   1  -6   1     3268.10     3408.03     36.49 o 
   2  -6   1      765.35      717.06     21.31 o 
   3  -6   1      906.97      894.80     23.23 o 
   4  -6   1        0.28        0.66      4.21 o 
   5  -6   1        5.12        3.72      4.90 o 
   6  -6   1      321.89      325.19     17.46 o 
   7  -6   1      840.97      870.59     29.81 o 
   8  -6   1      140.25      136.92     24.76 o 
   9  -6   1      103.01      109.30     15.45 o 
  -9  -5   1       65.50       52.63     12.73 o 
  -8  -5   1      247.38      233.02     17.05 o 
  -7  -5   1       79.61       56.06     10.73 o 
  -6  -5   1     1393.56     1354.18     33.07 o 
  -5  -5   1       72.39       39.37      7.66 o 
  -4  -5   1      413.44      426.10     16.63 o 
  -3  -5   1     3961.31     4218.76     54.33 o 
  -2  -5   1     2340.04     2235.07     21.20 o 
  -1  -5   1     1038.11     1056.71     15.29 o 
   0  -5   1      579.29      559.42     21.44 o 
   1  -5   1     2417.64     2454.36     21.80 o 
   2  -5   1      359.32      289.80     11.61 o 
   3  -5   1      328.88      268.47     12.17 o 
   4  -5   1      568.15      503.62     19.16 o 
   5  -5   1      208.44      195.81     12.16 o 
   6  -5   1      823.29      791.36     25.34 o 
   7  -5   1      340.05      319.14     18.01 o 
   8  -5   1       97.27       77.82     12.48 o 
   9  -5   1       97.96      119.33     15.93 o 
  10  -5   1       55.61       50.95     21.67 o 
 -10  -4   1       51.71       45.72     16.15 o 
  -9  -4   1      624.64      660.66     27.81 o 
  -8  -4   1     1186.54     1253.29     50.67 o 
  -7  -4   1      741.48      754.69     25.73 o 
  -6  -4   1      412.02      417.40     18.21 o 
  -5  -4   1      102.24       73.41     11.41 o 
  -4  -4   1     6181.79     6480.41     65.23 o 
  -3  -4   1      630.72      583.09     16.69 o 
  -2  -4   1     5501.09     5650.78     31.61 o 
  -1  -4   1     3227.26     3219.41     63.99 o 
   0  -4   1       32.66        7.13      2.08 o 
   1  -4   1      470.06      453.92      8.14 o 
   2  -4   1      697.11      692.11     30.57 o 
   3  -4   1     1565.93     1682.39     27.70 o 
   4  -4   1      425.32      414.16     15.17 o 
   5  -4   1        1.85       -0.66      2.71 o 
   6  -4   1        7.24        3.44      5.20 o 
   7  -4   1       36.85       31.75      8.24 o 
   8  -4   1       66.15       53.86     10.36 o 
   9  -4   1       44.86       52.65     11.81 o 
  10  -4   1        5.46        7.18     15.21 o 
 -10  -3   1       14.68        0.25      9.45 o 
  -9  -3   1      103.69       99.08     14.53 o 
  -8  -3   1     1029.71     1058.40     31.81 o 
  -7  -3   1      613.34      631.40     23.04 o 
  -6  -3   1      147.57      116.51     10.72 o 
  -5  -3   1       21.50        8.07      4.65 o 
  -4  -3   1      993.20      904.06     45.43 o 
  -3  -3   1       37.56       17.08      4.20 o 
  -2  -3   1     6229.36     6500.60     76.64 o 
  -1  -3   1     8911.38     8863.48     37.82 o 
   0  -3   1      306.98      338.51     13.79 o 
   1  -3   1       87.07       55.97      4.11 o 
   2  -3   1       49.03       19.66      3.47 o 
   3  -3   1        0.98       -1.48      2.53 o 
   4  -3   1     1799.91     1617.83     18.17 o 
   5  -3   1       52.79       35.19      4.54 o 
   6  -3   1      266.35      248.17      9.69 o 
   7  -3   1        2.13       -0.35      5.32 o 
   8  -3   1      740.52      772.39     26.79 o 
   9  -3   1       58.07       36.03     15.64 o 
  10  -3   1      126.72      117.69     26.27 o 
 -10  -2   1      593.49      607.56     28.19 o 
  -9  -2   1      660.31      688.92     27.48 o 
  -8  -2   1       31.67       15.97      8.11 o 
  -7  -2   1     1466.50     1582.30     34.91 o 
  -6  -2   1       95.09       85.14      9.99 o 
  -5  -2   1     2702.69     2674.04     50.99 o 
  -4  -2   1      449.08      446.65      8.08 o 
  -3  -2   1     1920.30     1779.05     46.72 o 
  -2  -2   1    27312.08    27739.42     93.65 o 
  -1  -2   1     3566.85     3472.37     26.86 o 
   0  -2   1     1314.76     1381.46     47.06 o 
   1  -2   1     6858.78     7018.03    230.51 o 
   2  -2   1     3999.64     4016.75     32.28 o 
   3  -2   1      106.23       64.25      3.72 o 
   4  -2   1     2788.28     2961.11     30.76 o 
   5  -2   1     2326.21     2542.46     35.15 o 
   6  -2   1      371.45      360.02     11.84 o 
   7  -2   1      674.72      700.58     17.61 o 
   8  -2   1        2.21       -5.01      8.04 o 
   9  -2   1        7.90       -4.88     11.63 o 
  10  -2   1      381.41      373.03     35.60 o 
 -10  -1   1       11.71        1.29      9.87 o 
  -9  -1   1      357.62      384.06     20.70 o 
  -8  -1   1      151.89      144.57     13.38 o 
  -7  -1   1      320.53      305.06     15.93 o 
  -6  -1   1        0.46        1.36      3.87 o 
  -5  -1   1      749.42      741.11     20.62 o 
  -4  -1   1      331.37      330.33      8.17 o 
  -3  -1   1       12.17        6.47      1.86 o 
  -2  -1   1     1517.70     1714.66     41.26 o 
  -1  -1   1     5119.38     5069.65     26.32 o 
   0  -1   1      379.98      379.07      9.78 o 
   1  -1   1     2100.56     2279.29     36.32 o 
   2  -1   1      586.01      662.85      8.87 o 
   3  -1   1      148.72       94.70      4.37 o 
   4  -1   1      378.25      362.14      9.35 o 
   5  -1   1      639.41      578.80     13.26 o 
   6  -1   1      628.01      541.27     14.01 o 
   7  -1   1     1730.04     1876.35     27.80 o 
   8  -1   1      167.69      150.33     14.12 o 
   9  -1   1       40.89       20.52     13.64 o 
  10  -1   1      256.41      276.87     28.99 o 
 -10   0   1        1.87        7.89     13.78 o 
  -9   0   1        0.38       -4.36      7.91 o 
  -8   0   1       56.90       29.86      8.77 o 
  -7   0   1      676.18      686.12     22.72 o 
  -6   0   1     1171.24     1160.95     19.82 o 
  -5   0   1     2955.84     3016.39     52.77 o 
  -4   0   1      115.57       68.76      5.11 o 
  -3   0   1       82.41       50.16      3.31 o 
  -2   0   1        0.75        2.33      1.20 o 
  -1   0   1     8122.72     7950.73     71.51 o 
   0   0   1       58.27       37.35      9.11 o 
   1   0   1     9460.56     9316.24    107.63 o 
   2   0   1        4.74        1.18      1.25 o 
   3   0   1      173.24      177.90      5.71 o 
   4   0   1        3.03        0.15      2.09 o 
   5   0   1      254.83      228.71      8.42 o 
   6   0   1      287.23      247.95      9.81 o 
   7   0   1      108.76       62.71      9.69 o 
   8   0   1      151.57      153.32     13.84 o 
   9   0   1       98.84       89.17     13.92 o 
  10   0   1        1.03       -4.45     12.34 o 
 -10   1   1       62.97       68.03     19.38 o 
  -9   1   1       60.34       39.76     16.22 o 
  -8   1   1      353.82      361.10     18.16 o 
  -7   1   1       76.39       65.32      7.89 o 
  -6   1   1      363.99      353.88     11.55 o 
  -5   1   1      380.83      352.34     10.49 o 
  -4   1   1      904.29      904.68     14.55 o 
  -3   1   1      213.25      136.00      5.18 o 
  -2   1   1     6692.25     7285.08     32.37 o 
  -1   1   1     4319.41     4393.05     39.09 o 
   0   1   1     6261.15     5823.02     83.41 o 
   1   1   1     3276.61     3317.20     28.36 o 
   2   1   1     1907.04     1795.66     24.97 o 
   3   1   1     1073.38     1026.15     17.74 o 
   4   1   1      282.97      249.12      7.55 o 
   5   1   1     2952.38     3135.88     41.50 o 
   6   1   1      254.37      227.82      9.02 o 
   7   1   1      393.33      417.49     18.53 o 
   8   1   1      149.89      145.70     14.59 o 
   9   1   1       74.47       83.81     13.24 o 
  10   1   1       43.59       28.82     11.68 o 
 -10   2   1       67.71       88.70     22.68 o 
  -9   2   1       28.48        8.61     13.35 o 
  -8   2   1      320.54      330.23     13.51 o 
  -7   2   1       44.08       24.61      5.72 o 
  -6   2   1       26.08       20.25      4.72 o 
  -5   2   1        8.75        2.21      3.04 o 
  -4   2   1     4701.89     4860.97     77.35 o 
  -3   2   1     1615.51     1721.43     17.70 o 
  -2   2   1    27819.17    27968.63    433.46 o 
  -1   2   1      736.99      736.87     19.59 o 
   0   2   1      381.24      377.17     16.58 o 
   1   2   1     4416.58     4472.10     95.73 o 
   2   2   1     1874.49     1998.14     17.24 o 
   3   2   1     3794.84     3989.00     25.38 o 
   4   2   1     3324.20     3519.69     49.61 o 
   5   2   1       20.38        8.65      3.00 o 
   6   2   1        0.36       -0.77      4.45 o 
   7   2   1      106.03       96.20     20.74 o 
   8   2   1      202.63      147.24     14.03 o 
   9   2   1       36.75       23.70     10.19 o 
  10   2   1       12.89        9.12     10.23 o 
 -10   3   1        4.12        8.18     16.08 o 
  -9   3   1       52.31       29.14     16.22 o 
  -8   3   1      188.78      182.94     15.50 o 
  -7   3   1        1.35        0.13      4.63 o 
  -6   3   1      702.15      705.52     16.28 o 
  -5   3   1      306.79      313.49     10.05 o 
  -4   3   1     4499.01     4830.25     56.82 o 
  -3   3   1       16.03        5.28      2.32 o 
  -2   3   1     5284.73     5518.60     30.89 o 
  -1   3   1     1550.50     1699.63     26.02 o 
   0   3   1     1309.31     1319.25     41.39 o 
   1   3   1       63.12       29.62      2.96 o 
   2   3   1     6486.08     6703.04     93.23 o 
   3   3   1     3011.13     3195.34     23.07 o 
   4   3   1       72.72       54.10      4.20 o 
   5   3   1        6.21        6.45      4.64 o 
   6   3   1       46.03       41.34      8.35 o 
   7   3   1       22.80       18.69      7.54 o 
   8   3   1       22.38        3.57      6.95 o 
   9   3   1       43.08       48.48     16.15 o 
  10   3   1       46.29       36.38     12.10 o 
 -10   4   1       73.24       62.00     21.67 o 
  -9   4   1      321.14      314.77     19.94 o 
  -8   4   1       13.05        9.83      7.68 o 
  -7   4   1      151.21      160.06     13.02 o 
  -6   4   1       59.43       61.29      9.37 o 
  -5   4   1       52.64       39.19      7.05 o 
  -4   4   1     4283.27     4753.88     52.82 o 
  -3   4   1      410.28      407.06     12.24 o 
  -2   4   1      922.74      908.58     13.13 o 
  -1   4   1       70.53       77.85      4.69 o 
   0   4   1       48.77       15.49      2.81 o 
   1   4   1       31.76       50.39      4.06 o 
   2   4   1      560.79      558.45     12.66 o 
   3   4   1      570.90      574.53     30.41 o 
   4   4   1       95.65      103.65      8.52 o 
   5   4   1      560.54      515.89     18.66 o 
   6   4   1       37.67       33.96      7.81 o 
   7   4   1      240.09      195.84     14.28 o 
   8   4   1       20.55       17.37      8.42 o 
   9   4   1       29.46       19.69     10.40 o 
  10   4   1       13.18      -11.06     10.00 o 
 -10   5   1       83.09       47.08     20.24 o 
  -9   5   1       36.34       37.44     11.67 o 
  -8   5   1       53.97       33.39      9.81 o 
  -7   5   1       40.42       46.61      9.69 o 
  -6   5   1     1221.00     1226.57     31.50 o 
  -5   5   1      181.24      173.35     11.56 o 
  -4   5   1     3811.44     3929.43     47.10 o 
  -3   5   1     2194.09     2338.61     45.02 o 
  -2   5   1      863.33      776.39     26.26 o 
  -1   5   1      822.39      779.95     26.72 o 
   0   5   1     1538.23     1573.09     23.85 o 
   1   5   1      117.92      109.06      9.57 o 
   2   5   1     2974.45     3154.37     28.55 o 
   3   5   1      324.27      293.31     15.62 o 
   4   5   1     1708.27     1869.75     35.60 o 
   5   5   1       28.57       15.33      6.70 o 
   6   5   1        5.54        7.38      6.39 o 
   7   5   1       37.82       20.60      8.10 o 
   8   5   1      311.50      340.81     20.25 o 
   9   5   1       81.19       62.96     13.70 o 
  -9   6   1      144.94      156.08     18.21 o 
  -8   6   1       36.61       17.33      9.71 o 
  -7   6   1      626.58      645.49     26.06 o 
  -6   6   1      384.94      351.38     18.20 o 
  -5   6   1      583.47      596.88     21.77 o 
  -4   6   1       75.68       48.67      7.78 o 
  -3   6   1        4.83        0.81      2.81 o 
  -2   6   1      397.60      392.52     10.46 o 
  -1   6   1     1630.99     1564.54     32.32 o 
   0   6   1      264.01      213.67      8.38 o 
   1   6   1     1589.37     1550.29     25.18 o 
   2   6   1       27.14       24.71      4.18 o 
   3   6   1       18.09       11.57      3.81 o 
   4   6   1      214.91      184.94     12.33 o 
   5   6   1      326.80      315.18     17.00 o 
   6   6   1       41.68       15.32      7.59 o 
   7   6   1       25.57       12.21      8.40 o 
   8   6   1      106.83      112.70     16.51 o 
   9   6   1       14.68        4.00     10.33 o 
  -9   7   1       87.53       87.53     16.18 o 
  -8   7   1      121.78       80.72     14.10 o 
  -7   7   1       35.83       36.57     11.01 o 
  -6   7   1       17.44       10.81      7.59 o 
  -5   7   1        2.54        1.98      5.76 o 
  -4   7   1      129.86       94.11     10.54 o 
  -3   7   1       68.63       57.74      8.22 o 
  -2   7   1      283.87      230.06      8.87 o 
  -1   7   1     1990.73     2159.76     42.95 o 
   0   7   1       24.34       12.35      3.76 o 
   1   7   1      658.08      725.40     26.49 o 
   2   7   1       18.85       16.13      6.03 o 
   3   7   1      493.91      476.65     12.77 o 
   4   7   1       41.30       24.59      7.83 o 
   5   7   1      600.49      603.39     30.64 o 
   6   7   1      426.93      407.55     20.83 o 
   7   7   1        3.18        3.30      8.52 o 
   8   7   1        0.99       -3.65      9.01 o 
  -8   8   1       95.49       53.43     12.79 o 
  -7   8   1      380.80      380.39     22.20 o 
  -6   8   1      369.29      379.89     23.75 o 
  -5   8   1      158.73      144.01     15.07 o 
  -4   8   1      249.91      217.72     14.16 o 
  -3   8   1       39.91       27.50      7.15 o 
  -2   8   1       15.06        9.65      5.12 o 
  -1   8   1      516.96      422.14     12.84 o 
   0   8   1      493.53      477.57     13.79 o 
   1   8   1       63.49       43.47      5.86 o 
   2   8   1      480.50      415.64     13.07 o 
   3   8   1     1254.58     1292.11     44.21 o 
   4   8   1      331.63      298.33     28.85 o 
   5   8   1      118.43      120.24     14.72 o 
   6   8   1       11.39        0.28      8.07 o 
   7   8   1        4.09        1.10      8.46 o 
   8   8   1        3.48        0.65      9.93 o 
  -8   9   1        7.11        4.51     10.52 o 
  -7   9   1      159.19      142.52     30.79 o 
  -6   9   1      113.36      102.31     14.45 o 
  -5   9   1      151.85      112.30     13.79 o 
  -4   9   1      395.80      417.24     27.92 o 
  -3   9   1        0.22       -0.81      5.58 o 
  -2   9   1        3.59        2.68      5.52 o 
  -1   9   1      409.64      415.90     25.32 o 
   0   9   1       33.23       23.51      5.31 o 
   1   9   1     1440.36     1667.14     46.58 o 
   2   9   1     1518.40     1643.75     53.46 o 
   3   9   1      153.73      148.49     15.00 o 
   4   9   1       13.95        9.47      7.34 o 
   5   9   1       89.93      111.82     14.86 o 
   6   9   1       16.69        2.60      9.23 o 
   7   9   1      332.70      365.28     32.87 o 
  -7  10   1        9.24        6.04     10.38 o 
  -6  10   1       66.04       56.78     13.34 o 
  -5  10   1       12.39        9.74      8.31 o 
  -4  10   1      662.76      702.43     39.61 o 
  -3  10   1       33.32       24.28      7.92 o 
  -2  10   1      139.57      145.82     13.10 o 
  -1  10   1      122.30      105.03     11.54 o 
   0  10   1      346.85      327.31     13.12 o 
   1  10   1       80.41       60.58      8.25 o 
   2  10   1     1318.35     1511.82     36.62 o 
   3  10   1        4.58       -4.02      9.19 o 
   4  10   1       48.99       39.24     10.81 o 
   5  10   1        6.22        1.04      8.54 o 
   6  10   1       18.73        8.74     10.28 o 
  -6  11   1       26.92       15.14     10.76 o 
  -5  11   1       54.17       43.19     12.01 o 
  -4  11   1      178.90      151.74     28.78 o 
  -3  11   1      189.98      158.14     31.22 o 
  -2  11   1       10.23       11.18      7.81 o 
  -1  11   1       45.82       33.35      8.93 o 
   0  11   1      196.23      200.57     14.75 o 
   1  11   1       63.38       49.29     11.21 o 
   2  11   1      130.42      135.32     27.56 o 
   3  11   1       75.23       64.96     12.53 o 
   4  11   1      217.10      225.24     39.54 o 
   5  11   1        8.62       -3.44     10.20 o 
  -5  12   1       18.87       17.47     11.14 o 
  -4  12   1       36.89       35.74     11.67 o 
  -3  12   1       75.12       75.42     13.53 o 
  -2  12   1      566.92      654.49     40.19 o 
  -1  12   1        4.08        1.72      7.96 o 
   0  12   1      301.07      320.42     46.86 o 
   1  12   1       75.69       82.67     19.09 o 
   2  12   1       28.02       25.84     14.21 o 
   3  12   1       74.96       64.28     13.83 o 
   4  12   1       42.18       48.13     13.55 o 
  -3  13   1       25.20        6.19     11.21 o 
  -2  13   1      226.37      241.06     19.00 o 
  -1  13   1      361.62      393.44     40.98 o 
   0  13   1        9.44        5.17     13.49 o 
   1  13   1        8.45       13.20     14.21 o 
   2  13   1        6.42       -5.88     14.50 o 
   0 -14   2      174.09      229.36     32.44 o 
   1 -14   2      113.16      156.30     28.13 o 
  -3 -13   2        2.00        3.88     13.49 o 
  -2 -13   2       85.54       83.39     20.81 o 
  -1 -13   2      366.06      433.46     34.16 o 
   0 -13   2      146.69      150.27     26.12 o 
   1 -13   2       35.51       17.23     10.20 o 
   2 -13   2      155.78      153.73     17.35 o 
   3 -13   2       12.01        6.77     10.15 o 
   4 -13   2       30.39       30.79     11.91 o 
  -5 -12   2      126.44      139.11     22.82 o 
  -4 -12   2       11.34        3.57      9.86 o 
  -3 -12   2        1.02       -5.65      8.17 o 
  -2 -12   2        0.14        5.88     11.34 o 
  -1 -12   2      463.65      529.33     35.60 o 
   0 -12   2       65.16       59.09     11.28 o 
   1 -12   2      246.12      245.43     20.60 o 
   2 -12   2      154.34      145.87     28.49 o 
   3 -12   2      134.00      137.13     19.88 o 
   4 -12   2      111.72      101.02     14.67 o 
   5 -12   2        6.51       13.14     10.23 o 
  -6 -11   2      178.30      193.38     20.76 o 
  -5 -11   2       63.01       58.37     12.94 o 
  -4 -11   2        1.59       -6.42      8.19 o 
  -3 -11   2      283.72      318.21     27.92 o 
  -2 -11   2        1.55       -3.72      7.32 o 
  -1 -11   2        1.42        1.87      7.89 o 
   0 -11   2       67.85       44.57      8.96 o 
   1 -11   2      280.17      260.88     16.14 o 
   2 -11   2      487.33      489.75     22.15 o 
   3 -11   2      217.83      199.19     18.30 o 
   4 -11   2       85.42       86.24     14.71 o 
   5 -11   2       21.12        7.47      8.83 o 
   6 -11   2      123.87      112.99     16.45 o 
   7 -11   2      174.86      209.01     46.36 o 
  -7 -10   2       41.16       29.84     12.53 o 
  -6 -10   2        1.41        5.57      9.13 o 
  -5 -10   2       12.97        5.50      8.81 o 
  -4 -10   2      196.45      174.78     14.99 o 
  -3 -10   2      492.48      476.40     21.66 o 
  -2 -10   2       14.59       -0.24      6.31 o 
  -1 -10   2      244.46      220.30     10.70 o 
   0 -10   2       55.56       43.00      8.77 o 
   1 -10   2      559.25      541.51     29.14 o 
   2 -10   2      115.75       96.97     11.69 o 
   3 -10   2      572.41      534.70     22.79 o 
   4 -10   2       16.28        7.77      6.99 o 
   5 -10   2      121.53      127.91     16.43 o 
   6 -10   2       56.23       26.85     11.12 o 
   7 -10   2      159.94      181.50     19.65 o 
  -7  -9   2      306.77      228.67     18.52 o 
  -6  -9   2       27.25       32.82     10.85 o 
  -5  -9   2       71.50       43.86     11.01 o 
  -4  -9   2      442.48      481.84     43.78 o 
  -3  -9   2      121.32      116.30     13.39 o 
  -2  -9   2        1.67        1.25      4.21 o 
  -1  -9   2      266.62      227.84     10.21 o 
   0  -9   2       62.52       56.01      6.64 o 
   1  -9   2        0.76        0.13      4.58 o 
   2  -9   2      322.09      267.60     14.82 o 
   3  -9   2      365.02      310.53     16.48 o 
   4  -9   2      532.79      451.75     25.76 o 
   5  -9   2      283.69      238.71     16.54 o 
   6  -9   2       10.60        1.99      7.92 o 
   7  -9   2       16.90        8.50      9.72 o 
   8  -9   2        0.05       -1.71     10.31 o 
  -8  -8   2       93.98       74.21     14.61 o 
  -7  -8   2       30.69       19.77      9.66 o 
  -6  -8   2      817.11      810.62     29.58 o 
  -5  -8   2        3.88        0.87      7.00 o 
  -4  -8   2       46.31       21.74      8.12 o 
  -3  -8   2        3.01        4.39      5.88 o 
  -2  -8   2       37.02       28.98      5.10 o 
  -1  -8   2      701.58      690.54     15.67 o 
   0  -8   2      253.52      195.56      8.64 o 
   1  -8   2        9.22        2.94      3.53 o 
   2  -8   2      932.18      903.73     24.96 o 
   3  -8   2       97.70       65.92      9.19 o 
   4  -8   2       66.38       43.06     12.20 o 
   5  -8   2      648.49      618.74     24.36 o 
   6  -8   2      122.16       95.83     12.93 o 
   7  -8   2       99.11       67.21     19.30 o 
   8  -8   2       27.98       35.30     11.64 o 
   9  -8   2       73.29       55.14     14.27 o 
  -9  -7   2       36.93       36.56     12.93 o 
  -8  -7   2       18.37        5.99      9.64 o 
  -7  -7   2        3.18        5.66      8.13 o 
  -6  -7   2      337.84      344.86     19.18 o 
  -5  -7   2        4.53        5.06      6.69 o 
  -4  -7   2       17.93       13.13      6.12 o 
  -3  -7   2        4.59        1.18      4.61 o 
  -2  -7   2      610.41      605.72     13.53 o 
  -1  -7   2       82.15       80.84      8.13 o 
   0  -7   2      504.18      423.07     11.40 o 
   1  -7   2     1370.45     1386.90     46.58 o 
   2  -7   2      124.82       63.21      7.76 o 
   3  -7   2       14.10        5.36      4.72 o 
   4  -7   2      761.28      796.39     24.49 o 
   5  -7   2      321.91      288.14     16.28 o 
   6  -7   2     1031.77     1048.98     31.77 o 
   7  -7   2      266.68      251.59     17.80 o 
   8  -7   2       20.31       14.17      9.71 o 
   9  -7   2       29.19       35.29     12.47 o 
  -9  -6   2      154.60      155.02     18.62 o 
  -8  -6   2        0.39       -1.63      7.86 o 
  -7  -6   2       33.61       33.85      9.33 o 
  -6  -6   2        0.80       -4.91      5.69 o 
  -5  -6   2      625.81      598.79     22.38 o 
  -4  -6   2      879.37      921.23     25.47 o 
  -3  -6   2      505.89      455.72      9.43 o 
  -2  -6   2       40.10       38.47      4.33 o 
  -1  -6   2      844.53      798.21     14.55 o 
   0  -6   2      338.34      280.29      8.60 o 
   1  -6   2      166.71      149.23      6.18 o 
   2  -6   2      340.59      270.94     12.22 o 
   3  -6   2      232.34      237.58     12.31 o 
   4  -6   2      575.40      591.49     20.37 o 
   5  -6   2      196.54      171.58     12.47 o 
   6  -6   2      468.54      433.01     20.00 o 
   7  -6   2       37.13       22.52      8.10 o 
   8  -6   2      206.80      211.06     17.84 o 
   9  -6   2        1.12       -3.80      9.42 o 
  -9  -5   2       68.92       49.48     12.73 o 
  -8  -5   2      137.81      124.81     15.06 o 
  -7  -5   2      366.41      342.39     18.57 o 
  -6  -5   2      351.19      318.18     16.59 o 
  -5  -5   2      135.47      100.12     10.84 o 
  -4  -5   2      694.05      668.34     20.49 o 
  -3  -5   2       18.47       10.00      4.81 o 
  -2  -5   2      403.20      408.14      9.06 o 
  -1  -5   2     6564.66     7038.40     77.58 o 
   0  -5   2      367.68      312.47      8.83 o 
   1  -5   2        6.02        2.20      2.08 o 
   2  -5   2     1182.21     1173.19     22.87 o 
   3  -5   2      720.04      653.06     18.47 o 
   4  -5   2        3.34        5.79      4.03 o 
   5  -5   2      271.35      243.30     13.65 o 
   6  -5   2       40.65       26.00      7.41 o 
   7  -5   2      307.52      274.99     16.86 o 
   8  -5   2      770.88      760.64     28.79 o 
   9  -5   2      135.73       91.64     14.58 o 
  10  -5   2        0.80       -2.73     16.22 o 
 -10  -4   2        3.80       -0.13     10.52 o 
  -9  -4   2      194.76      171.77     18.03 o 
  -8  -4   2      879.28      905.25     36.53 o 
  -7  -4   2      161.94      135.58     16.51 o 
  -6  -4   2       29.78       14.30      6.48 o 
  -5  -4   2        2.28        1.67      4.51 o 
  -4  -4   2      441.98      413.35     15.40 o 
  -3  -4   2     7194.28     7825.59    129.32 o 
  -2  -4   2     1035.16     1064.38     16.18 o 
  -1  -4   2     2908.57     2959.18     22.89 o 
   0  -4   2      346.38      377.31     12.22 o 
   1  -4   2       51.42       75.00     10.34 o 
   2  -4   2      977.49      916.82     19.66 o 
   3  -4   2        5.17       10.51      3.70 o 
   4  -4   2      997.97      906.18     22.40 o 
   5  -4   2     1210.00     1193.23     25.97 o 
   6  -4   2      121.07      115.00     11.28 o 
   7  -4   2      246.19      215.23     14.66 o 
   8  -4   2      180.85      161.34     14.76 o 
   9  -4   2        9.90        1.30      8.26 o 
  10  -4   2       93.38       99.03     24.54 o 
 -10  -3   2      195.25      213.17     21.21 o 
  -9  -3   2        1.61        2.98      8.68 o 
  -8  -3   2     1155.74     1234.62     34.71 o 
  -7  -3   2        8.14        1.06      5.62 o 
  -6  -3   2      364.23      347.27     15.97 o 
  -5  -3   2        3.08        0.41      4.03 o 
  -4  -3   2     1950.86     1933.24     47.94 o 
  -3  -3   2     2421.22     2372.03     30.94 o 
  -2  -3   2      472.31      354.72      6.41 o 
  -1  -3   2       13.01        6.34      1.82 o 
   0  -3   2      475.66      430.91     16.13 o 
   1  -3   2     2562.61     2490.83     40.83 o 
   2  -3   2     1830.27     1662.48     22.94 o 
   3  -3   2      693.17      619.37     22.61 o 
   4  -3   2       19.49        4.57      2.52 o 
   5  -3   2     1605.16     1649.19     21.39 o 
   6  -3   2        5.95        1.49      3.73 o 
   7  -3   2      209.13      239.14     14.77 o 
   8  -3   2      145.54      123.94     13.59 o 
   9  -3   2      157.95      150.56     26.12 o 
  10  -3   2      212.24      188.88     30.57 o 
 -10  -2   2      185.78      218.26     19.81 o 
  -9  -2   2        0.75       -0.47      7.97 o 
  -8  -2   2      106.09       99.25     12.99 o 
  -7  -2   2       16.23        7.08      6.37 o 
  -6  -2   2      975.79      952.82     25.16 o 
  -5  -2   2       36.27       25.48      3.66 o 
  -4  -2   2       58.89       29.30      3.28 o 
  -3  -2   2        1.16        3.26      1.56 o 
  -2  -2   2      193.89      146.44      4.61 o 
  -1  -2   2    10867.52    11448.41     58.73 o 
   0  -2   2       59.30       49.57      2.29 o 
   2  -2   2      113.45      100.99      3.66 o 
   3  -2   2     1043.18     1185.78     14.50 o 
   4  -2   2      144.09      118.14      5.75 o 
   5  -2   2       29.75        5.80      3.34 o 
   6  -2   2      163.63      147.48      7.96 o 
   7  -2   2       23.68       18.17      5.39 o 
   8  -2   2      138.86      133.91     12.64 o 
   9  -2   2      199.24      191.32     23.83 o 
  10  -2   2       19.93        5.74     14.35 o 
 -10  -1   2      608.37      680.39     29.09 o 
  -9  -1   2      203.45      195.54     15.78 o 
  -8  -1   2        1.55        2.70      6.82 o 
  -7  -1   2      363.48      375.46     17.46 o 
  -6  -1   2     1547.06     1571.58     25.39 o 
  -5  -1   2       16.59        1.36      2.79 o 
  -4  -1   2     3487.87     3533.34     36.58 o 
  -3  -1   2      104.84      106.59      4.47 o 
  -2  -1   2      856.00      948.21     32.90 o 
  -1  -1   2      155.98      186.41      9.68 o 
   0  -1   2        5.78        4.03      0.95 o 
   1  -1   2     1211.96     1171.14     10.42 o 
   2  -1   2     3650.05     3665.64     57.57 o 
   3  -1   2     2676.00     2767.81     31.29 o 
   4  -1   2       86.79       78.32      5.08 o 
   5  -1   2       97.62       76.03      6.39 o 
   6  -1   2      345.55      342.38     11.58 o 
   7  -1   2       32.02       16.53      5.31 o 
   8  -1   2       95.85       73.06     11.61 o 
   9  -1   2      195.49      192.04     27.13 o 
  10  -1   2       31.14       26.70     16.22 o 
 -10   0   2       30.05       18.23     14.78 o 
  -9   0   2       23.16       19.81      9.48 o 
  -8   0   2        3.95       -5.17      5.99 o 
  -7   0   2        1.10       -2.68      5.67 o 
  -6   0   2      566.49      611.79     14.96 o 
  -5   0   2       77.28       46.62      5.00 o 
  -4   0   2     2030.14     2004.40     21.35 o 
  -3   0   2       32.44       24.27      2.90 o 
  -2   0   2      665.38      654.76     17.76 o 
  -1   0   2      167.00      187.52      6.38 o 
   0   0   2       10.64        5.57      1.87 o 
   1   0   2     4383.72     4450.55     55.68 o 
   2   0   2     2627.00     2706.01     57.36 o 
   3   0   2       77.30       47.81      3.86 o 
   4   0   2     1940.18     1880.14     22.98 o 
   5   0   2     2302.14     2359.36     27.17 o 
   6   0   2      140.79      105.52      7.47 o 
   7   0   2       21.95       20.01      5.41 o 
   8   0   2      529.66      552.89     55.47 o 
   9   0   2       38.25       28.51      9.69 o 
  10   0   2      131.70      134.06     24.97 o 
 -10   1   2       12.07       10.91     14.50 o 
  -9   1   2       55.01       43.91     10.82 o 
  -8   1   2      162.57      146.71     13.27 o 
  -7   1   2      337.53      336.25     12.40 o 
  -6   1   2       74.32       42.53      5.72 o 
  -5   1   2     3334.86     3531.09     62.25 o 
  -4   1   2      228.55      242.36      8.13 o 
  -3   1   2     1779.95     1657.53     22.92 o 
  -2   1   2       69.40       46.34      2.88 o 
  -1   1   2    10266.43    10412.41    131.33 o 
   0   1   2        2.21        0.17      0.74 o 
   1   1   2      697.93      728.54      8.77 o 
   2   1   2      246.62      257.32      6.09 o 
   3   1   2     3226.78     3183.16     45.12 o 
   4   1   2     1019.81     1129.23     16.31 o 
   5   1   2      748.97      802.35     15.01 o 
   6   1   2      252.15      223.88      9.17 o 
   7   1   2       21.94        8.93      6.29 o 
   8   1   2      107.70      110.91     13.55 o 
   9   1   2       45.94       27.08      9.89 o 
  10   1   2       96.65       87.50     15.12 o 
 -10   2   2       94.06       82.53     21.53 o 
  -9   2   2        9.65       11.63     13.20 o 
  -8   2   2      296.09      274.75     12.93 o 
  -7   2   2        1.70        0.73      4.44 o 
  -6   2   2        2.56       -1.76      3.55 o 
  -5   2   2      269.23      235.74      8.96 o 
  -4   2   2      149.34      117.51      5.96 o 
  -3   2   2     1369.38     1344.87     16.76 o 
  -2   2   2     1504.27     1546.46     29.62 o 
   0   2   2      124.72      108.61      4.95 o 
   1   2   2      461.52      385.55      7.45 o 
   2   2   2     1683.84     1563.07     15.51 o 
   3   2   2      718.51      624.95     10.67 o 
   4   2   2      338.18      246.62      7.58 o 
   5   2   2      150.99      113.26      6.11 o 
   6   2   2      349.72      327.17     15.22 o 
   7   2   2      305.79      247.11     15.06 o 
   8   2   2       14.43        6.32      7.48 o 
   9   2   2        3.66       -3.46      8.06 o 
  10   2   2      129.16      152.75     18.67 o 
 -10   3   2       84.33       59.28     21.24 o 
  -9   3   2       79.54       77.22     20.38 o 
  -8   3   2       98.14       58.24     10.38 o 
  -7   3   2      198.92      194.99     10.49 o 
  -6   3   2       13.56       10.82      4.36 o 
  -5   3   2      635.51      608.32     14.07 o 
  -4   3   2     1623.93     1772.30     25.14 o 
  -3   3   2    12772.56    13872.33    123.15 o 
  -2   3   2     1117.59     1132.48     20.24 o 
  -1   3   2       42.29       44.56      3.31 o 
   0   3   2      536.92      490.57     20.10 o 
   1   3   2     3963.93     3919.92     51.05 o 
   2   3   2       12.92       22.89      3.03 o 
   3   3   2     2771.97     2931.94     36.66 o 
   4   3   2       79.61       49.40      4.02 o 
   5   3   2      313.65      276.84     13.57 o 
   6   3   2      279.19      267.74     14.44 o 
   7   3   2       49.17       23.32      7.80 o 
   8   3   2      114.40      132.63     15.29 o 
   9   3   2      180.57      150.20     17.25 o 
  10   3   2       12.18       16.01     11.17 o 
 -10   4   2       70.38       59.42     21.10 o 
  -9   4   2       23.56       20.81      9.50 o 
  -8   4   2      466.75      504.62     29.14 o 
  -7   4   2      413.49      377.20     18.72 o 
  -6   4   2     1091.97     1103.27     28.62 o 
  -5   4   2       67.39       64.57      6.09 o 
  -4   4   2     3784.66     4078.41     36.38 o 
  -3   4   2        5.57        4.97      2.75 o 
  -2   4   2       83.23       67.45      4.44 o 
  -1   4   2      491.25      412.56     10.26 o 
   0   4   2      274.01      213.63      6.96 o 
   1   4   2     1213.35     1237.00     31.85 o 
   2   4   2     1963.80     1993.81     26.74 o 
   3   4   2      957.84      920.97     30.64 o 
   4   4   2      138.04      133.25      7.08 o 
   5   4   2      361.43      319.17     21.60 o 
   6   4   2       67.28       36.89      8.42 o 
   7   4   2      133.18      134.31     13.21 o 
   8   4   2       30.89       11.31      8.11 o 
   9   4   2      340.01      348.65     21.53 o 
  -9   5   2       10.07        8.18     10.05 o 
  -8   5   2      433.37      445.85     22.55 o 
  -7   5   2       41.02       27.87     10.12 o 
  -6   5   2      215.09      178.58     13.16 o 
  -5   5   2      349.85      311.04     15.46 o 
  -4   5   2      323.58      292.47      9.73 o 
  -3   5   2        9.78        9.42      3.12 o 
  -2   5   2     2348.73     2403.01     30.22 o 
  -1   5   2     1322.07     1343.85     32.58 o 
   0   5   2     2280.26     2361.53     24.80 o 
   1   5   2      381.53      336.37      9.78 o 
   2   5   2       72.52       48.65      5.96 o 
   3   5   2      202.11      167.63      7.37 o 
   4   5   2        1.19        0.93      4.83 o 
   5   5   2      102.80       57.20      9.21 o 
   6   5   2       53.13       37.12      8.66 o 
   7   5   2      220.28      201.72     15.12 o 
   8   5   2        2.67       -3.54      7.55 o 
   9   5   2        1.77        0.34      9.36 o 
  -9   6   2       44.61       53.01     13.73 o 
  -8   6   2      156.22      171.95     17.79 o 
  -7   6   2        3.54       -1.10      6.87 o 
  -6   6   2     2271.18     2464.62     47.51 o 
  -5   6   2     1243.37     1251.29     31.26 o 
  -4   6   2        2.06        3.39      4.56 o 
  -3   6   2        0.86        0.31      2.95 o 
  -2   6   2      328.51      283.55      9.72 o 
  -1   6   2        7.34        2.38      3.00 o 
   0   6   2     1441.21     1461.74     21.59 o 
   1   6   2      145.47      135.29      7.20 o 
   2   6   2      163.19      138.86      8.27 o 
   3   6   2      126.55      102.14      6.82 o 
   4   6   2       24.60       12.45      6.53 o 
   5   6   2       32.55       29.23      8.42 o 
   6   6   2      175.00      168.84     14.93 o 
   7   6   2      123.69       97.17     13.65 o 
   8   6   2        1.23        0.50      8.64 o 
   9   6   2       68.09       63.26     14.27 o 
  -9   7   2        9.99        8.69     11.75 o 
  -8   7   2      568.84      551.77     27.12 o 
  -7   7   2       48.31       27.75      9.79 o 
  -6   7   2      858.48      942.08     30.42 o 
  -5   7   2      322.22      328.02     17.50 o 
  -4   7   2       60.83       29.30      7.15 o 
  -3   7   2        0.58       -0.28      3.59 o 
  -2   7   2      244.35      232.76      9.53 o 
  -1   7   2        3.34        0.12      3.31 o 
   0   7   2     3235.23     3475.91     60.13 o 
   1   7   2      145.21      140.93      7.89 o 
   2   7   2      104.37      101.60      7.57 o 
   3   7   2      460.50      407.47     17.85 o 
   4   7   2       15.73       13.11      7.03 o 
   5   7   2       82.32       70.61     11.47 o 
   6   7   2      297.29      282.99     17.96 o 
   7   7   2        0.28       -9.37      7.94 o 
   8   7   2       22.93       15.46     11.34 o 
  -8   8   2      314.33      231.90     19.13 o 
  -7   8   2      259.43      298.67     20.08 o 
  -6   8   2        3.32       -1.69      7.34 o 
  -5   8   2      114.42       93.07     12.20 o 
  -4   8   2        5.17       -1.43      5.66 o 
  -3   8   2     1271.40     1461.12     47.65 o 
  -2   8   2       45.29       36.86      5.88 o 
  -1   8   2      207.58      181.46      9.18 o 
   0   8   2      190.20      157.89      8.73 o 
   1   8   2      140.60      118.93      8.00 o 
   2   8   2        3.35       -0.35      4.32 o 
   3   8   2      450.40      433.28     19.57 o 
   4   8   2      294.27      306.01     17.30 o 
   5   8   2       62.38       29.33     10.12 o 
   6   8   2      132.26      133.26     16.43 o 
   7   8   2        1.46       -2.70      8.92 o 
   8   8   2      160.03      156.70     19.67 o 
  -8   9   2        3.97       -1.51     10.67 o 
  -7   9   2        5.35        0.17      9.89 o 
  -6   9   2       28.08       15.54      8.96 o 
  -5   9   2      252.90      208.61     15.70 o 
  -4   9   2        7.67        3.53      6.49 o 
  -3   9   2       90.34       71.44     10.37 o 
  -2   9   2      161.31      109.07     11.77 o 
  -1   9   2      105.67       92.67      8.58 o 
   0   9   2      175.57      141.29      8.66 o 
   1   9   2      624.73      653.01     25.33 o 
   2   9   2      220.66      202.79     10.46 o 
   3   9   2      514.99      518.50     22.36 o 
   4   9   2       12.83        8.33      8.21 o 
   5   9   2        6.94        1.84      8.11 o 
   6   9   2        0.85       -1.34      9.03 o 
   7   9   2       46.36       34.57     13.03 o 
  -7  10   2        3.85        5.42     11.61 o 
  -6  10   2       15.19        6.11      9.72 o 
  -5  10   2       72.17       70.05     13.06 o 
  -4  10   2        4.14       -0.65      7.68 o 
  -3  10   2      227.84      199.77     14.84 o 
  -2  10   2       68.45       51.48      9.73 o 
  -1  10   2      256.71      246.81     15.30 o 
   0  10   2      192.39      158.20     14.68 o 
   1  10   2      664.37      725.23     30.07 o 
   2  10   2       13.58       14.96      7.81 o 
   3  10   2      234.18      255.83     17.43 o 
   4  10   2       63.25       34.63     10.89 o 
   5  10   2       54.49       29.80     10.92 o 
   6  10   2      152.27      157.48     33.44 o 
  -6  11   2       90.36       86.28     16.47 o 
  -5  11   2        1.45        0.13      9.42 o 
  -4  11   2        7.73        5.41      8.40 o 
  -3  11   2      469.21      519.00     35.02 o 
  -2  11   2      708.91      782.95     40.91 o 
  -1  11   2      105.14       87.98     12.61 o 
   0  11   2      937.00     1033.12     46.50 o 
   1  11   2      158.77      163.08     14.05 o 
   2  11   2      137.54      125.21     17.01 o 
   3  11   2      154.70      143.66     21.96 o 
   4  11   2        0.01        6.32     10.05 o 
   5  11   2      447.19      526.54     28.28 o 
  -4  12   2       95.48      101.18     15.35 o 
  -3  12   2       14.34        5.97      9.19 o 
  -2  12   2       81.52       72.45     17.51 o 
  -1  12   2       74.23       60.89     12.09 o 
   0  12   2      351.10      334.42     28.99 o 
   1  12   2       28.90       19.95     12.63 o 
   2  12   2       10.62        8.05      9.92 o 
   3  12   2       33.84       20.83     11.23 o 
  -2  13   2      341.52      398.72     34.88 o 
  -1  13   2       87.68       79.32     14.21 o 
   0  13   2      375.64      504.65     37.89 o 
   1  13   2       40.59       36.89     17.65 o 
   0 -14   3      201.24      225.63     32.44 o 
   1 -14   3      125.96      145.54     27.27 o 
  -3 -13   3        1.91        2.01     12.49 o 
  -2 -13   3       30.53       43.92     16.36 o 
  -1 -13   3       21.57       10.76     12.92 o 
   0 -13   3      221.76      270.26     28.56 o 
   1 -13   3      310.94      279.55     19.08 o 
   2 -13   3        8.95        4.86      8.37 o 
   3 -13   3       71.41       66.50     15.00 o 
   4 -13   3        0.52       -2.56      9.76 o 
  -5 -12   3       11.87       10.91     11.22 o 
  -4 -12   3        5.42       15.95     10.54 o 
  -3 -12   3       10.52        5.92      8.39 o 
  -2 -12   3      248.18      274.71     27.13 o 
  -1 -12   3       16.81       15.79     11.20 o 
   0 -12   3      308.54      306.02     24.33 o 
   1 -12   3       92.88       86.75     12.85 o 
   2 -12   3      396.58      400.61     21.62 o 
   3 -12   3      162.40      147.94     16.38 o 
   4 -12   3       61.32       62.23     12.78 o 
   5 -12   3       25.25       17.08     10.75 o 
   6 -12   3       47.72       49.28     13.95 o 
  -6 -11   3        2.51       -2.20      9.47 o 
  -5 -11   3       18.71       21.66     10.59 o 
  -4 -11   3        0.76        4.24      8.46 o 
  -3 -11   3      205.35      201.26     15.93 o 
  -2 -11   3        5.21        5.50      7.58 o 
  -1 -11   3        0.22       -4.02      8.90 o 
   0 -11   3      179.74      161.12     12.58 o 
   1 -11   3       21.40       17.08      7.17 o 
   2 -11   3      414.79      382.91     19.72 o 
   3 -11   3       12.13       -0.40      7.03 o 
   4 -11   3       42.69       40.88     10.66 o 
   5 -11   3      113.77       76.60     13.48 o 
   6 -11   3      117.94      111.59     21.67 o 
   7 -11   3      120.60      123.34     20.45 o 
  -7 -10   3      127.19      132.45     18.21 o 
  -6 -10   3       51.67       32.33     11.06 o 
  -5 -10   3       61.48       50.67     11.62 o 
  -4 -10   3        0.38       -1.40      7.97 o 
  -3 -10   3      202.95      216.22     15.18 o 
  -2 -10   3      179.59      167.50     13.42 o 
  -1 -10   3       10.68       10.73      4.77 o 
   0 -10   3      255.92      217.91     13.73 o 
   1 -10   3       13.31       10.53      6.31 o 
   2 -10   3      281.00      264.03     15.85 o 
   3 -10   3       37.16       25.30      8.31 o 
   4 -10   3      371.14      317.47     18.63 o 
   5 -10   3      132.47       83.70     13.34 o 
   6 -10   3      193.68      177.22     18.35 o 
   7 -10   3        9.10        3.74      9.41 o 
  -7  -9   3        2.36        2.93      9.24 o 
  -6  -9   3       46.23       24.00     10.33 o 
  -5  -9   3      489.10      450.89     22.05 o 
  -4  -9   3        6.14        1.95      6.68 o 
  -3  -9   3        5.05        5.00      6.74 o 
  -2  -9   3        6.79        4.22      4.14 o 
  -1  -9   3      318.90      280.67     11.25 o 
   0  -9   3       30.25       13.17      4.56 o 
   1  -9   3      871.61      898.99     30.00 o 
   2  -9   3      138.54      136.53     11.19 o 
   3  -9   3       46.71       27.51      7.79 o 
   4  -9   3     1041.76     1022.75     30.60 o 
   5  -9   3        0.69        2.10      6.74 o 
   6  -9   3      155.43      155.49     16.31 o 
   7  -9   3        5.88        1.05      8.29 o 
   8  -9   3      224.31      219.13     20.71 o 
  -8  -8   3        6.51       10.37     10.03 o 
  -7  -8   3       36.83       25.39     10.09 o 
  -6  -8   3       25.94       21.03      9.13 o 
  -5  -8   3      833.53      891.61     29.30 o 
  -4  -8   3      248.25      233.75     15.15 o 
  -3  -8   3      195.91      207.74     13.38 o 
  -2  -8   3      170.90      115.29      7.06 o 
  -1  -8   3        7.81        5.20      3.72 o 
   0  -8   3       62.83       54.58      5.86 o 
   1  -8   3      492.92      428.98     11.62 o 
   2  -8   3       53.81       39.74      7.29 o 
   3  -8   3      190.92      165.41     14.50 o 
   4  -8   3      239.64      176.23     13.01 o 
   5  -8   3      498.62      461.57     20.92 o 
   6  -8   3      275.49      235.92     16.63 o 
   7  -8   3       76.68       66.32     12.45 o 
   8  -8   3      109.44      117.91     16.70 o 
   9  -8   3      145.56      160.19     20.17 o 
  -9  -7   3        1.02        3.39     10.93 o 
  -8  -7   3       75.84       75.04     14.10 o 
  -7  -7   3        7.04        4.39      7.56 o 
  -6  -7   3       13.69        8.93      7.86 o 
  -5  -7   3        9.99       -0.09      5.48 o 
  -4  -7   3       13.42       18.72      6.88 o 
  -3  -7   3      765.84      686.25     21.86 o 
  -2  -7   3       39.69       27.01      4.55 o 
  -1  -7   3       59.00       39.20      5.01 o 
   0  -7   3      881.74      852.52     24.23 o 
   1  -7   3       34.18       48.30      4.92 o 
   2  -7   3       49.94       21.09      5.59 o 
   3  -7   3     1902.29     1941.72     47.01 o 
   4  -7   3       73.97       58.40      8.83 o 
   5  -7   3      221.67      204.93     13.98 o 
   6  -7   3      298.10      214.12     15.37 o 
   7  -7   3       59.25       71.00     12.31 o 
   8  -7   3       50.44       47.56     12.24 o 
   9  -7   3       50.16       43.77     12.96 o 
  -9  -6   3        7.96        4.14      9.60 o 
  -8  -6   3      246.65      254.88     18.37 o 
  -7  -6   3       15.81       12.53      7.85 o 
  -6  -6   3        4.89        1.55      6.27 o 
  -5  -6   3      108.00      108.38     12.23 o 
  -4  -6   3       91.60       72.20      9.59 o 
  -3  -6   3      387.69      386.85      9.20 o 
  -2  -6   3     1849.20     1825.66     39.49 o 
  -1  -6   3      628.42      638.56     19.32 o 
   0  -6   3     1850.13     1633.70     20.01 o 
   1  -6   3        6.90        5.71      2.64 o 
   2  -6   3     1044.36     1043.04     23.43 o 
   3  -6   3      833.23      769.21     21.50 o 
   4  -6   3      184.69      146.59     10.56 o 
   5  -6   3      251.32      205.13     13.19 o 
   6  -6   3       13.11       10.58      8.18 o 
   7  -6   3      537.42      510.62     23.33 o 
   8  -6   3      169.54      128.38     17.01 o 
   9  -6   3      241.82      239.78     19.00 o 
  -9  -5   3       12.17       10.14      9.48 o 
  -8  -5   3       97.48       80.42     12.97 o 
  -7  -5   3      300.31      261.02     16.34 o 
  -6  -5   3       56.26       51.18      9.23 o 
  -5  -5   3       57.85       58.02      8.83 o 
  -4  -5   3       80.34       50.63      8.11 o 
  -3  -5   3      388.77      314.23     13.38 o 
  -2  -5   3     2565.95     2551.47     34.04 o 
  -1  -5   3      695.53      758.15     12.97 o 
   0  -5   3        9.84        4.51      2.26 o 
   1  -5   3      564.39      458.44     11.23 o 
   2  -5   3     3363.66     3492.93     40.08 o 
   3  -5   3      179.32      115.82      8.37 o 
   4  -5   3      668.69      691.35     20.81 o 
   5  -5   3     1480.22     1632.16     90.64 o 
   6  -5   3      467.28      474.88     20.45 o 
   7  -5   3      259.57      271.41     16.98 o 
   8  -5   3        2.27       -4.52      7.21 o 
   9  -5   3      170.76      172.74     18.51 o 
  10  -5   3       16.95       11.20     18.37 o 
 -10  -4   3        0.14       -7.20      9.89 o 
  -9  -4   3        4.75        1.32      8.62 o 
  -8  -4   3       80.78       96.65     13.51 o 
  -7  -4   3      594.20      572.56     23.09 o 
  -6  -4   3      125.61      123.30     11.45 o 
  -5  -4   3       56.83       36.65      7.10 o 
  -4  -4   3        2.10        0.94      3.86 o 
  -3  -4   3     1768.77     1776.26     48.08 o 
  -2  -4   3     2231.01     2292.01     28.15 o 
  -1  -4   3      315.35      270.38      9.03 o 
   0  -4   3      643.68      474.49      9.41 o 
   1  -4   3     6345.08     6850.48     84.51 o 
   2  -4   3      136.01       78.08      6.09 o 
   3  -4   3      455.60      473.06     15.02 o 
   4  -4   3      320.77      223.58     11.62 o 
   5  -4   3        7.43        4.02      3.24 o 
   6  -4   3      205.69      218.70     13.61 o 
   7  -4   3      113.96       85.94     11.31 o 
   8  -4   3       86.07       65.99     11.56 o 
   9  -4   3      270.31      236.68     17.88 o 
  10  -4   3        0.78       -2.44     14.93 o 
 -10  -3   3       84.25       68.74     14.79 o 
  -9  -3   3      404.71      449.58     23.12 o 
  -8  -3   3       72.40       66.57     11.48 o 
  -7  -3   3       11.76        8.05      6.29 o 
  -6  -3   3       27.27       16.87      6.24 o 
  -5  -3   3      250.27      237.19     12.38 o 
  -4  -3   3        5.30       11.08      4.31 o 
  -3  -3   3     5491.97     5901.45     95.12 o 
  -2  -3   3      289.60      286.77      7.48 o 
  -1  -3   3     3552.93     3591.22     59.94 o 
   0  -3   3     7055.59     7295.73    188.52 o 
   1  -3   3       26.45       19.73      4.23 o 
   2  -3   3      190.81      188.43      8.16 o 
   3  -3   3        0.35        0.50      1.99 o 
   4  -3   3      948.04     1032.23     15.40 o 
   5  -3   3       43.98       16.37      4.15 o 
   6  -3   3     1371.46     1469.11     22.88 o 
   7  -3   3      361.10      317.12     16.84 o 
   8  -3   3      231.24      220.98     15.32 o 
   9  -3   3       53.52       41.77     16.79 o 
  10  -3   3        8.85       11.05     15.79 o 
 -10  -2   3      237.93      204.70     19.06 o 
  -9  -2   3       14.94       20.03      9.77 o 
  -8  -2   3       12.84        2.24      7.40 o 
  -7  -2   3       40.51       40.47      8.93 o 
  -6  -2   3      119.70      107.34     10.10 o 
  -5  -2   3     6478.98     7177.38    105.57 o 
  -4  -2   3        8.06        4.93      2.38 o 
  -3  -2   3      317.90      303.28      7.68 o 
  -2  -2   3       78.81       97.02      4.50 o 
  -1  -2   3     4486.38     4432.97     58.37 o 
   0  -2   3      899.77      884.77     16.46 o 
   1  -2   3     2275.08     2443.63     17.40 o 
   2  -2   3     2272.63     2295.56     22.96 o 
   3  -2   3     8457.64     9185.53    113.26 o 
   4  -2   3        3.55        0.32      2.45 o 
   5  -2   3       68.21       54.11      5.75 o 
   6  -2   3      259.06      214.46     14.13 o 
   7  -2   3       24.40       10.26      5.25 o 
   8  -2   3      100.68       94.90     12.04 o 
   9  -2   3        0.04       -1.15     12.34 o 
  10  -2   3      216.09      210.84     32.44 o 
 -10  -1   3      465.64      532.92     36.17 o 
  -9  -1   3       22.03       14.08      9.23 o 
  -8  -1   3      117.86      128.37     14.10 o 
  -7  -1   3      450.56      453.39     19.27 o 
  -6  -1   3      857.94      922.32     17.61 o 
  -5  -1   3     2208.47     2263.15     31.49 o 
  -4  -1   3      982.04     1007.33     15.41 o 
  -3  -1   3        4.40        1.11      1.79 o 
  -2  -1   3        8.86        6.22      1.64 o 
  -1  -1   3     2166.87     2180.30     15.94 o 
   0  -1   3      415.75      402.40      6.03 o 
   1  -1   3      181.39      192.09      6.72 o 
   2  -1   3      317.40      295.68      8.83 o 
   3  -1   3      466.50      393.90      9.04 o 
   4  -1   3      420.07      349.08      9.71 o 
   5  -1   3      290.82      247.82      9.27 o 
   6  -1   3        4.33        1.48      3.67 o 
   7  -1   3      162.84      159.04      9.71 o 
   8  -1   3      497.16      533.20     22.21 o 
   9  -1   3       26.30       22.96     13.92 o 
  10  -1   3      209.07      236.25     27.13 o 
 -10   0   3      167.52      144.39     25.40 o 
  -9   0   3      601.15      623.55     25.81 o 
  -8   0   3       94.66       80.03     11.79 o 
  -7   0   3      217.21      193.68     12.94 o 
  -6   0   3      709.54      692.53     15.94 o 
  -5   0   3      215.85      196.43     10.70 o 
  -4   0   3      607.19      583.52     12.31 o 
  -3   0   3     6489.45     6482.89     36.15 o 
  -2   0   3     1426.95     1297.76     19.07 o 
  -1   0   3      220.23      212.11      4.60 o 
   0   0   3      266.20      245.91      6.79 o 
   1   0   3     5300.14     5409.06     67.26 o 
   2   0   3      511.20      431.20     11.82 o 
   3   0   3       55.88       64.76      4.51 o 
   4   0   3      333.04      309.46      9.25 o 
   5   0   3     1346.05     1246.90     19.76 o 
   6   0   3      348.91      330.37     11.55 o 
   7   0   3       42.91       31.14      6.22 o 
   8   0   3       58.94       51.04     10.40 o 
   9   0   3       25.46       18.85      9.38 o 
  10   0   3       14.69        8.61     13.78 o 
 -10   1   3       15.54        7.46     13.78 o 
  -9   1   3       39.58       35.32     10.89 o 
  -8   1   3      615.77      642.14     47.65 o 
  -7   1   3      292.68      273.34     11.65 o 
  -6   1   3      808.31      850.38     23.15 o 
  -5   1   3      235.48      200.25      8.52 o 
  -4   1   3      204.82      160.48      6.95 o 
  -3   1   3      181.46      179.33      6.41 o 
  -2   1   3       39.25       18.07      3.01 o 
  -1   1   3       10.68        3.34      1.36 o 
   0   1   3     2151.37     2156.30     31.89 o 
   1   1   3     3767.53     3763.59     91.74 o 
   2   1   3     3678.15     3709.04     24.89 o 
   3   1   3       38.89       24.63      3.21 o 
   4   1   3      621.27      601.98     15.53 o 
   5   1   3       22.94       12.57      3.54 o 
   6   1   3       28.20       21.83      4.90 o 
   7   1   3      947.12      994.75     28.04 o 
   8   1   3        9.80        1.98      7.17 o 
   9   1   3      223.26      218.29     16.85 o 
  10   1   3       99.16       98.75     22.39 o 
 -10   2   3      112.57      123.72     24.69 o 
  -9   2   3       76.26       76.64     20.38 o 
  -8   2   3      333.89      342.46     14.49 o 
  -7   2   3      733.27      776.98     22.79 o 
  -6   2   3      270.50      264.43     10.73 o 
  -5   2   3       37.10       16.96      3.95 o 
  -4   2   3     1695.08     1693.79     28.01 o 
  -3   2   3      185.79      185.46      7.14 o 
  -2   2   3     5591.66     5757.59     88.11 o 
  -1   2   3     4592.15     4635.56     50.82 o 
   0   2   3     3895.74     3531.58     33.24 o 
   1   2   3      711.14      705.69     16.96 o 
   2   2   3     4923.32     4989.40     58.00 o 
   3   2   3       90.51       48.86      4.03 o 
   4   2   3     1723.44     1630.98     24.27 o 
   5   2   3       96.23       75.39      5.88 o 
   6   2   3      431.16      392.29     16.89 o 
   7   2   3      297.72      264.52     15.66 o 
   8   2   3      186.76      166.83     13.94 o 
   9   2   3       66.39       59.08     12.42 o 
  10   2   3       39.82       35.96     12.83 o 
 -10   3   3      191.63      190.03     30.43 o 
  -9   3   3      138.84      139.80     24.97 o 
  -8   3   3       48.99       40.54      9.93 o 
  -7   3   3      527.68      533.99     16.32 o 
  -6   3   3        2.97       -0.36      3.91 o 
  -5   3   3      129.54       88.06      6.72 o 
  -4   3   3      159.75      121.13      6.80 o 
  -3   3   3     1132.93     1102.67     16.42 o 
  -2   3   3     2337.53     2481.09     68.08 o 
  -1   3   3     1228.01     1302.82     44.15 o 
   0   3   3     3538.01     3759.57     78.69 o 
   1   3   3      692.16      641.28     11.32 o 
   2   3   3     4901.74     5101.52     33.25 o 
   3   3   3      615.97      678.49     14.05 o 
   4   3   3       11.57        5.77      2.70 o 
   5   3   3      200.99      174.11      7.68 o 
   6   3   3      114.60      113.76     10.96 o 
   7   3   3        8.73       -2.33      5.84 o 
   8   3   3       27.47       18.41      8.96 o 
   9   3   3       36.03       28.74     11.07 o 
  10   3   3       92.83       91.89     16.04 o 
 -10   4   3        0.36       -2.15     16.08 o 
  -9   4   3       82.85       84.71     13.68 o 
  -8   4   3       85.95       64.43     10.99 o 
  -7   4   3      388.07      389.40     19.29 o 
  -6   4   3      287.33      260.26     10.94 o 
  -5   4   3     1626.07     1755.00     42.31 o 
  -4   4   3       80.78       61.83      5.47 o 
  -3   4   3      102.44       91.55      5.61 o 
  -2   4   3     1823.69     1717.16     20.29 o 
  -1   4   3      808.83      787.15     13.53 o 
   0   4   3     5047.37     5380.07     35.57 o 
   1   4   3      502.36      514.53     11.38 o 
   2   4   3      465.15      410.96     10.42 o 
   3   4   3       66.64       54.92      4.91 o 
   4   4   3     1428.83     1411.36     22.61 o 
   5   4   3       31.87       17.15      6.12 o 
   6   4   3       74.05       64.16     10.33 o 
   7   4   3        0.02       -5.50      5.92 o 
   8   4   3      285.23      286.27     18.75 o 
   9   4   3       10.63        7.49      9.24 o 
  -9   5   3       15.71       24.26     10.97 o 
  -8   5   3       20.16        7.31      8.79 o 
  -7   5   3      318.32      317.54     19.23 o 
  -6   5   3     1805.55     1848.41     44.71 o 
  -5   5   3     1696.66     1768.33     28.88 o 
  -4   5   3       17.67        8.45      3.90 o 
  -3   5   3        3.92        1.85      2.75 o 
  -2   5   3        2.26       -0.23      2.54 o 
  -1   5   3     2378.16     2457.18     26.20 o 
   0   5   3     1166.06     1162.53     27.36 o 
   1   5   3     5138.37     5697.07    118.13 o 
   2   5   3       53.56       50.98      5.30 o 
   3   5   3       11.22        4.50      3.07 o 
   4   5   3     1788.44     1844.81     35.09 o 
   5   5   3       13.11        0.72      5.34 o 
   6   5   3       33.02       34.30      8.77 o 
   7   5   3      204.94      185.57     15.68 o 
   8   5   3      101.23      118.58     15.83 o 
   9   5   3       10.92        1.08      9.79 o 
  -9   6   3        9.50       -2.39      9.91 o 
  -8   6   3      289.05      305.81     20.31 o 
  -7   6   3      482.91      487.14     22.97 o 
  -6   6   3      166.65      139.83     14.04 o 
  -5   6   3      967.37      950.76     27.35 o 
  -4   6   3      609.46      594.45     14.93 o 
  -3   6   3      700.12      680.15     15.43 o 
  -2   6   3      228.83      188.48      8.51 o 
  -1   6   3     3534.12     3602.97     80.98 o 
   0   6   3       40.38       24.52      4.38 o 
   1   6   3     1960.85     2120.82     27.09 o 
   2   6   3      980.00     1091.28     19.79 o 
   3   6   3      497.31      473.36     21.52 o 
   4   6   3        3.46        3.73      5.48 o 
   5   6   3      202.32      203.24     14.31 o 
   6   6   3      136.58      130.82     14.79 o 
   7   6   3      336.83      324.84     22.32 o 
   8   6   3        0.63       -1.09      8.63 o 
  -8   7   3      185.14      145.23     17.62 o 
  -7   7   3      126.83       97.19     14.31 o 
  -6   7   3      400.20      393.95     35.60 o 
  -5   7   3       87.21       46.95      9.25 o 
  -4   7   3     2785.56     3065.63     67.89 o 
  -3   7   3      306.71      271.53     10.61 o 
  -2   7   3      160.45      113.08      7.27 o 
  -1   7   3      524.67      518.43     14.34 o 
   0   7   3       42.31       35.84      5.19 o 
   1   7   3      528.01      510.00     14.49 o 
   2   7   3       14.08        4.20      3.91 o 
   3   7   3        4.12        6.60      6.37 o 
   4   7   3      149.68      140.60     14.14 o 
   5   7   3      537.53      550.06     23.12 o 
   6   7   3      206.99      193.22     16.91 o 
   7   7   3        2.28       -3.87      8.43 o 
   8   7   3        0.21       -6.53      9.87 o 
  -8   8   3      433.13      407.38     24.84 o 
  -7   8   3        5.90        2.99      9.26 o 
  -6   8   3       42.85       42.85     10.37 o 
  -5   8   3      105.05       68.48     11.11 o 
  -4   8   3       17.64        9.02      6.34 o 
  -3   8   3      944.10     1024.08     38.61 o 
  -2   8   3     1321.18     1452.85     24.94 o 
  -1   8   3      373.46      353.69     13.00 o 
   0   8   3       74.79       65.58      7.23 o 
   1   8   3      795.13      799.18     19.21 o 
   2   8   3      136.57      129.06      9.54 o 
   3   8   3      356.36      363.21     18.07 o 
   4   8   3        2.08       -1.30      6.37 o 
   5   8   3      380.01      367.81     20.57 o 
   6   8   3       37.05       20.20      9.72 o 
   7   8   3       22.53       23.60     11.17 o 
  -7   9   3      223.89      238.82     19.92 o 
  -6   9   3       31.55       24.43     10.09 o 
  -5   9   3        8.63       -0.78      6.97 o 
  -4   9   3      827.07      898.92     41.77 o 
  -3   9   3      229.34      186.02     24.54 o 
  -2   9   3     2622.35     2774.99     66.02 o 
  -1   9   3        0.46       -4.25      4.70 o 
   0   9   3       31.19       20.54      5.72 o 
   1   9   3      159.57      128.78     10.14 o 
   2   9   3      364.26      394.90     19.02 o 
   3   9   3      790.98      849.02     28.87 o 
   4   9   3      248.95      228.34     16.49 o 
   5   9   3        2.98       -0.54      8.62 o 
   6   9   3       12.86       10.68      9.93 o 
   7   9   3       34.98       18.85     12.21 o 
  -6  10   3       30.03       34.96     12.26 o 
  -5  10   3        0.51        0.78      8.64 o 
  -4  10   3      133.80      123.20     14.44 o 
  -3  10   3        7.80        7.46      7.48 o 
  -2  10   3        4.34       -4.20      6.31 o 
  -1  10   3        0.03        0.35      6.31 o 
   0  10   3      311.55      308.27     19.90 o 
   1  10   3       52.05       34.72      7.33 o 
   2  10   3      142.29      157.66     14.61 o 
   3  10   3       25.81       10.70      8.95 o 
   4  10   3      296.65      323.34     20.49 o 
   5  10   3       30.70       16.16     10.32 o 
   6  10   3      105.03      116.76     26.27 o 
  -5  11   3      132.07      145.99     29.42 o 
  -4  11   3       46.48       35.09     10.75 o 
  -3  11   3       77.21       63.08     11.71 o 
  -2  11   3       25.01       14.52      8.72 o 
  -1  11   3     1569.13     1899.03     61.72 o 
   0  11   3      688.63      857.44     41.91 o 
   1  11   3        0.32       -7.19      7.68 o 
   2  11   3       93.06       69.32     13.16 o 
   3  11   3       42.37       36.83     14.14 o 
   4  11   3       56.00       47.88     13.64 o 
  -4  12   3        0.08      -11.79     10.15 o 
  -3  12   3       68.33       70.49     13.55 o 
  -2  12   3       42.19       22.27     10.63 o 
  -1  12   3      241.64      263.52     26.12 o 
   0  12   3       25.47       25.79     14.93 o 
   1  12   3       71.72       88.56     19.09 o 
   2  12   3      307.60      334.88     21.11 o 
   3  12   3       40.58       41.04     13.14 o 
  -1 -14   4       64.30      103.91     23.54 o 
   0 -14   4      236.30      284.47     30.86 o 
   1 -14   4       25.93       30.57     18.23 o 
   2 -14   4      140.54      141.78     18.22 o 
  -3 -13   4       31.44       15.21     14.21 o 
  -2 -13   4       65.87       74.20     19.09 o 
  -1 -13   4      111.86      130.32     23.83 o 
   0 -13   4        0.60        2.30     11.77 o 
   1 -13   4      182.21      195.28     16.85 o 
   2 -13   4      375.14      377.92     31.94 o 
   3 -13   4       19.31       10.15     10.30 o 
   4 -13   4        1.95       -2.33      9.43 o 
  -5 -12   4       25.08       17.24     11.26 o 
  -4 -12   4       35.92       26.32     10.60 o 
  -3 -12   4      223.17      246.62     24.97 o 
  -2 -12   4        7.35        9.47     11.34 o 
  -1 -12   4      187.21      187.31     22.53 o 
   0 -12   4      243.93      197.90     15.22 o 
   1 -12   4      331.46      333.70     19.69 o 
   2 -12   4      261.36      233.55     25.55 o 
   3 -12   4      114.14      110.71     14.86 o 
   4 -12   4        0.23        4.05      8.77 o 
   5 -12   4      189.85      179.96     35.16 o 
   6 -12   4       62.00       71.44     15.24 o 
  -6 -11   4        8.45       13.22     10.35 o 
  -5 -11   4       32.56       19.03     10.23 o 
  -4 -11   4      117.92       70.03     13.71 o 
  -3 -11   4       76.51       83.04     13.16 o 
  -2 -11   4      334.18      305.08     24.97 o 
  -1 -11   4      600.35      653.49     37.60 o 
   0 -11   4       98.10       80.79     10.81 o 
   1 -11   4      138.87      148.40     25.33 o 
   2 -11   4      154.91      139.96     18.16 o 
   3 -11   4      128.81      140.42     15.42 o 
   4 -11   4      102.40       75.38     12.73 o 
   5 -11   4      198.34      205.22     28.49 o 
   6 -11   4        2.17       -3.12      9.44 o 
   7 -11   4        1.23       -1.26     10.41 o 
  -7 -10   4       13.91        9.07     10.66 o 
  -6 -10   4        1.67        0.88      8.73 o 
  -5 -10   4       77.66       81.25     13.43 o 
  -4 -10   4      341.48      340.23     38.04 o 
  -3 -10   4      249.03      217.34     15.39 o 
  -2 -10   4        1.23       -1.09      5.91 o 
  -1 -10   4      619.60      592.46     18.13 o 
   0 -10   4       85.46       73.37     13.28 o 
   1 -10   4      668.06      706.60     24.26 o 
   2 -10   4       54.75       46.08      9.13 o 
   3 -10   4      832.60      945.52     45.21 o 
   4 -10   4        6.69        6.62      6.70 o 
   5 -10   4      258.72      237.39     17.79 o 
   6 -10   4       32.94       18.09      9.66 o 
   7 -10   4      361.45      417.40     25.18 o 
  -7  -9   4        0.10       -8.09      8.72 o 
  -6  -9   4       45.13       44.39     11.45 o 
  -5  -9   4        0.29       -0.36      6.95 o 
  -4  -9   4      702.74      754.43     26.93 o 
  -3  -9   4       32.39       17.03      7.45 o 
  -2  -9   4      347.59      339.27     16.44 o 
  -1  -9   4        4.48        3.33      4.05 o 
   0  -9   4      744.54      737.59     16.97 o 
   1  -9   4      101.32       94.38     10.14 o 
   2  -9   4      417.94      353.72     17.15 o 
   3  -9   4        8.70        2.26      5.42 o 
   4  -9   4      530.44      537.93     22.61 o 
   5  -9   4       29.34       25.26      8.81 o 
   6  -9   4        0.92        2.89      7.55 o 
   7  -9   4       38.80       34.34     10.88 o 
   8  -9   4      130.06      106.20     16.64 o 
  -8  -8   4      179.50      129.26     17.74 o 
  -7  -8   4       23.45       20.23      9.92 o 
  -6  -8   4      146.68      124.99     15.24 o 
  -5  -8   4      255.91      254.69     16.68 o 
  -4  -8   4       50.98       46.55      9.28 o 
  -3  -8   4        3.65        1.36      5.18 o 
  -2  -8   4      134.16      119.31      8.92 o 
  -1  -8   4      298.57      233.33      9.46 o 
   0  -8   4       12.05        7.27      4.86 o 
   1  -8   4      620.77      608.49     20.19 o 
   2  -8   4      431.51      425.18     24.97 o 
   3  -8   4      476.75      437.27     18.66 o 
   4  -8   4      363.60      343.32     17.72 o 
   5  -8   4      678.62      633.42     24.84 o 
   6  -8   4      170.00      187.38     16.69 o 
   7  -8   4       36.65       30.86     10.14 o 
   8  -8   4      159.69      126.51     17.04 o 
   9  -8   4      203.40      255.69     22.85 o 
  -9  -7   4       66.25       50.46     14.61 o 
  -8  -7   4      138.50      113.69     16.38 o 
  -7  -7   4      407.60      398.27     21.77 o 
  -6  -7   4        5.67        1.30      6.24 o 
  -5  -7   4       82.82       43.91      9.15 o 
  -4  -7   4      456.40      463.72     19.49 o 
  -3  -7   4      302.84      261.09     23.25 o 
  -2  -7   4      885.42      907.52     16.64 o 
  -1  -7   4      760.37      709.04     14.85 o 
   0  -7   4     1662.52     1628.37     21.66 o 
   1  -7   4      113.59       77.23      8.89 o 
   2  -7   4     2261.78     2298.03     37.40 o 
   3  -7   4       25.10       18.86      5.52 o 
   4  -7   4      906.02      939.45     35.67 o 
   5  -7   4      665.00      656.22     24.15 o 
   6  -7   4      670.34      713.96     26.78 o 
   7  -7   4        1.00       -5.70      7.07 o 
   8  -7   4      178.87      200.04     18.56 o 
   9  -7   4        0.62      -10.01      9.99 o 
  -9  -6   4      189.44      189.29     20.09 o 
  -8  -6   4       10.22        4.90      8.67 o 
  -7  -6   4      824.46      924.30     30.89 o 
  -6  -6   4      644.33      607.54     24.15 o 
  -5  -6   4      218.56      249.35     14.76 o 
  -4  -6   4       38.81       27.74      6.70 o 
  -3  -6   4      132.49      108.24      5.68 o 
  -2  -6   4       26.44       20.82      3.81 o 
  -1  -6   4      818.38      699.44     13.91 o 
   0  -6   4      709.43      649.45     12.82 o 
   1  -6   4     1007.68      967.96     21.98 o 
   2  -6   4      540.10      489.73     16.53 o 
   3  -6   4       50.59       39.02      6.91 o 
   4  -6   4     1042.87     1103.83     28.19 o 
   5  -6   4      148.20      132.47     12.10 o 
   6  -6   4      356.20      387.55     19.33 o 
   7  -6   4       81.38       57.39     10.93 o 
   8  -6   4      149.32      161.89     17.27 o 
   9  -6   4       28.74       17.42     10.27 o 
  -9  -5   4      108.28      103.83     15.83 o 
  -8  -5   4       92.19      105.45     14.55 o 
  -7  -5   4       54.82       52.80     10.30 o 
  -6  -5   4       73.20       52.26      9.38 o 
  -5  -5   4      628.78      610.99     21.46 o 
  -4  -5   4       79.57       65.43      8.98 o 
  -3  -5   4       29.33       24.78      3.54 o 
  -2  -5   4      414.94      360.59      9.44 o 
  -1  -5   4      544.02      433.39     12.97 o 
   0  -5   4      334.46      271.29     11.57 o 
   1  -5   4     1419.68     1350.55     16.39 o 
   2  -5   4      291.61      275.46     11.72 o 
   3  -5   4     1585.46     1697.29     52.60 o 
   4  -5   4      541.35      531.32     18.59 o 
   5  -5   4      213.79      191.30     12.42 o 
   6  -5   4      453.46      445.99     19.76 o 
   7  -5   4      898.22      929.14     29.81 o 
   8  -5   4       13.75       14.58      8.90 o 
   9  -5   4        4.78        2.98      9.00 o 
  10  -5   4      102.98       98.32     25.98 o 
 -10  -4   4       13.82        8.61     10.48 o 
  -9  -4   4       35.60       28.27     10.87 o 
  -8  -4   4      286.35      269.98     25.40 o 
  -7  -4   4      448.35      472.79     20.98 o 
  -6  -4   4      444.55      440.50     18.71 o 
  -5  -4   4       51.43       39.77      7.35 o 
  -4  -4   4     1452.73     1457.26     29.35 o 
  -3  -4   4      333.94      260.79      7.37 o 
  -2  -4   4      846.44      808.50     12.92 o 
  -1  -4   4      279.32      268.11      7.56 o 
   0  -4   4     3012.65     3291.17     24.88 o 
   1  -4   4      682.77      626.59     10.50 o 
   2  -4   4      929.99     1122.27     15.36 o 
   3  -4   4      829.69      794.12     19.58 o 
   4  -4   4      147.59      133.36     16.36 o 
   5  -4   4      241.45      197.91      7.96 o 
   6  -4   4      430.75      448.42     28.42 o 
   7  -4   4      338.40      355.28     18.68 o 
   8  -4   4      171.27      165.72     14.85 o 
   9  -4   4       20.36       34.18     10.77 o 
  10  -4   4       17.02       20.81     16.94 o 
 -10  -3   4      223.63      264.88     20.20 o 
  -9  -3   4       25.60       20.80      9.68 o 
  -8  -3   4       64.17       66.36     11.58 o 
  -7  -3   4       91.15       85.22     11.32 o 
  -6  -3   4      617.30      592.84     20.87 o 
  -5  -3   4      148.47      101.47      9.31 o 
  -4  -3   4      213.11      161.47      6.36 o 
  -3  -3   4        5.93        7.67      2.36 o 
  -2  -3   4      101.22       60.89      4.00 o 
  -1  -3   4      207.78      140.62      5.23 o 
   0  -3   4      838.98      767.86     11.22 o 
   1  -3   4     4251.27     4227.51     35.95 o 
   2  -3   4     1562.18     1615.20     29.48 o 
   3  -3   4     2743.89     2719.55     32.11 o 
   4  -3   4        0.71       -1.44      2.45 o 
   5  -3   4     2118.36     2346.93     49.37 o 
   6  -3   4       93.96       73.73      7.32 o 
   7  -3   4      467.94      482.25     20.44 o 
   8  -3   4        0.03        2.36      6.81 o 
   9  -3   4      566.32      616.31     41.34 o 
  10  -3   4       20.70       16.94     17.22 o 
 -10  -2   4      193.29      187.36     27.56 o 
  -9  -2   4       22.33        9.12     12.27 o 
  -8  -2   4      116.03      118.96     18.08 o 
  -7  -2   4      125.26       91.38     11.57 o 
  -6  -2   4      945.37      998.46     41.05 o 
  -5  -2   4       57.27       40.55      5.56 o 
  -4  -2   4     4264.31     4532.39     65.54 o 
  -3  -2   4     1077.07     1039.69     14.93 o 
  -2  -2   4        6.44        1.11      1.67 o 
  -1  -2   4      121.38      126.67      4.75 o 
   0  -2   4      701.50      701.43      9.90 o 
   1  -2   4     1273.26     1147.98     21.80 o 
   2  -2   4        4.73        4.37      2.04 o 
   3  -2   4       60.60       40.24      4.00 o 
   4  -2   4     1107.96     1172.86     17.94 o 
   5  -2   4      567.88      489.85     12.93 o 
   6  -2   4        3.75        1.14      3.98 o 
   7  -2   4      169.07      172.22      9.87 o 
   8  -2   4      143.99      132.50     12.90 o 
   9  -2   4       18.22       15.93     13.92 o 
  10  -2   4        5.97       -7.03     14.50 o 
 -10  -1   4        0.35       -5.61     10.34 o 
  -9  -1   4        2.33       -4.20      8.19 o 
  -8  -1   4       83.43       81.26     12.00 o 
  -7  -1   4       83.90       88.04     11.26 o 
  -6  -1   4      386.87      375.62     11.72 o 
  -5  -1   4     1800.63     1897.38     23.91 o 
  -4  -1   4      196.79      156.73      6.68 o 
  -3  -1   4     1045.51      971.06     16.33 o 
  -2  -1   4      495.99      432.42     12.19 o 
  -1  -1   4      198.22      156.51      4.73 o 
   0  -1   4      235.89      226.17      4.98 o 
   1  -1   4        3.31        0.90      1.36 o 
   2  -1   4      937.14      837.61     12.33 o 
   3  -1   4      808.98      763.61     13.26 o 
   4  -1   4     2269.64     2238.70     38.41 o 
   5  -1   4     1106.01     1081.95     19.30 o 
   6  -1   4      189.22      162.55      8.87 o 
   7  -1   4      398.14      388.03     13.89 o 
   8  -1   4      158.60      146.33     14.09 o 
   9  -1   4      164.85      157.16     25.69 o 
  10  -1   4       43.83       47.08     18.52 o 
 -10   0   4       35.76       13.49     15.36 o 
  -9   0   4     1511.50     1777.45     42.87 o 
  -8   0   4      147.16      149.64     16.58 o 
  -7   0   4      623.25      647.65     22.51 o 
  -6   0   4      658.33      660.84     18.77 o 
  -5   0   4     1638.49     1644.38     23.09 o 
  -4   0   4      725.98      701.63     13.71 o 
  -3   0   4      209.37      158.44      6.08 o 
  -2   0   4     3446.12     3416.57     23.68 o 
  -1   0   4     4352.33     4322.95     24.38 o 
   0   0   4     2102.68     2210.93     56.77 o 
   1   0   4       14.19       15.87      2.19 o 
   2   0   4     1098.70     1091.04     20.22 o 
   3   0   4      204.30      186.69      6.83 o 
   4   0   4       28.06       21.26      3.76 o 
   5   0   4       16.31        4.81      3.49 o 
   6   0   4     1785.70     1893.84     27.49 o 
   7   0   4        0.71        0.19      4.87 o 
   8   0   4      390.81      403.76     19.86 o 
   9   0   4      146.16      162.06     17.63 o 
  10   0   4      379.29      454.70     36.03 o 
 -10   1   4      117.26      127.88     25.26 o 
  -9   1   4      312.81      373.38     20.93 o 
  -8   1   4       71.78       39.18     13.20 o 
  -7   1   4      694.43      761.51     19.04 o 
  -6   1   4      174.05      120.74      7.69 o 
  -5   1   4      102.46      107.49      6.77 o 
  -4   1   4      672.30      716.13     14.27 o 
  -3   1   4     5309.96     5737.86     63.87 o 
  -2   1   4      201.60      180.36      5.71 o 
  -1   1   4      136.58       80.28      3.22 o 
   0   1   4       64.05       37.15      4.10 o 
   1   1   4      767.89      697.11      9.71 o 
   2   1   4     1959.28     1906.64     27.24 o 
   3   1   4      696.75      658.27     12.36 o 
   4   1   4      129.30       79.03      5.50 o 
   5   1   4      336.90      294.88     10.23 o 
   6   1   4      745.85      741.34     25.03 o 
   7   1   4       29.54        9.37      6.82 o 
   8   1   4      353.34      354.35     19.13 o 
   9   1   4       19.22       15.12      9.45 o 
  10   1   4       60.54       36.74     16.94 o 
 -10   2   4        8.29        0.00     14.35 o 
  -9   2   4      571.78      586.89     38.47 o 
  -8   2   4      876.13      949.06     23.09 o 
  -7   2   4     2579.54     2884.39     36.93 o 
  -6   2   4        2.10        1.33      3.98 o 
  -5   2   4       86.78       57.15      6.21 o 
  -4   2   4      137.96      106.86      6.28 o 
  -3   2   4     2793.09     2813.69     37.00 o 
  -2   2   4      233.67      210.40      9.27 o 
  -1   2   4      602.72      562.26     11.79 o 
   0   2   4       87.99       61.44      3.28 o 
   1   2   4      575.38      678.41     14.33 o 
   2   2   4       13.42       11.66      2.64 o 
   3   2   4      107.63       55.22      4.67 o 
   4   2   4       85.58       77.73      5.49 o 
   5   2   4      171.71      139.87      7.41 o 
   6   2   4       15.64        9.75      6.33 o 
   7   2   4       13.61        1.40      6.41 o 
   8   2   4      652.67      609.02     24.91 o 
   9   2   4      110.91       99.47     14.88 o 
  10   2   4      173.37      198.33     31.79 o 
 -10   3   4       14.83        5.17     16.36 o 
  -9   3   4      183.33      154.58     26.12 o 
  -8   3   4     1090.94     1158.46     34.59 o 
  -7   3   4       33.45       24.22      6.30 o 
  -6   3   4        2.33       -1.71      4.12 o 
  -5   3   4       42.43       30.13      5.08 o 
  -4   3   4      446.16      402.69     11.50 o 
  -3   3   4     1190.14     1259.83     24.10 o 
  -2   3   4      153.93      118.50      5.65 o 
  -1   3   4     7925.63     8288.41     82.91 o 
   0   3   4      736.30      700.03     11.69 o 
   1   3   4       24.19       24.42      3.49 o 
   2   3   4      108.62       95.21      5.25 o 
   3   3   4      905.95      823.47     15.44 o 
   4   3   4       88.15       68.69      5.65 o 
   5   3   4     1104.56     1155.56     19.54 o 
   6   3   4      137.43      111.77     13.49 o 
   7   3   4      372.37      352.81     19.38 o 
   8   3   4      115.87       99.90     14.23 o 
   9   3   4       25.22       18.21      9.85 o 
  -9   4   4       57.45       33.81     13.64 o 
  -8   4   4      113.19      108.32     14.05 o 
  -7   4   4      140.71      124.27     13.60 o 
  -6   4   4     2291.31     2468.38     32.57 o 
  -5   4   4     1040.75     1020.38     19.97 o 
  -4   4   4      222.17      218.19      8.99 o 
  -3   4   4      444.39      386.00     11.45 o 
  -2   4   4      161.61      157.05     11.60 o 
  -1   4   4      214.26      163.87      6.91 o 
   0   4   4     1302.12     1285.90     19.69 o 
   1   4   4       21.33       11.90      3.09 o 
   2   4   4      442.66      394.89     10.75 o 
   3   4   4      203.00      173.21      7.61 o 
   4   4   4        8.19        3.52      3.06 o 
   5   4   4       71.06       61.23      9.31 o 
   6   4   4       19.63       10.98      6.96 o 
   7   4   4      242.29      206.94     15.10 o 
   8   4   4       26.81       17.79      8.94 o 
   9   4   4      163.79      184.01     19.72 o 
  -9   5   4       31.09       25.22     11.59 o 
  -8   5   4       15.75       11.48      8.90 o 
  -7   5   4      129.41      115.39     14.02 o 
  -6   5   4     1676.35     1795.89     38.76 o 
  -5   5   4      213.92      163.21      9.04 o 
  -4   5   4      421.44      368.73     11.83 o 
  -3   5   4        9.54        2.28      3.20 o 
  -2   5   4       26.46       12.48      4.20 o 
  -1   5   4       51.64       44.03      4.90 o 
   0   5   4     3472.11     3641.45     32.78 o 
   1   5   4      777.84      684.51     14.78 o 
   2   5   4      171.83      137.41      7.29 o 
   3   5   4      123.76      111.58      7.09 o 
   4   5   4        2.32        0.03      3.59 o 
   5   5   4      414.02      393.30     26.12 o 
   6   5   4      162.33      136.85     13.35 o 
   7   5   4       42.13       45.00     10.74 o 
   8   5   4       79.94       67.39     13.43 o 
   9   5   4      183.31      192.52     18.90 o 
  -9   6   4       13.33       14.84     12.45 o 
  -8   6   4        5.50        2.76      9.42 o 
  -7   6   4       35.43       31.91      9.70 o 
  -6   6   4      137.16      121.37     13.82 o 
  -5   6   4        0.31       -2.53      5.66 o 
  -4   6   4     2155.95     2311.15     30.40 o 
  -3   6   4       43.95       19.61      4.66 o 
  -2   6   4      122.12      104.41      9.05 o 
  -1   6   4      237.32      216.26      9.17 o 
   0   6   4      513.61      495.10     13.41 o 
   1   6   4      112.73      108.70      6.99 o 
   2   6   4      176.71      160.25      8.48 o 
   3   6   4       29.43       16.90      4.65 o 
   4   6   4       19.29       22.67      7.38 o 
   5   6   4       23.07       15.08      7.83 o 
   6   6   4      128.63      136.27     15.30 o 
   7   6   4       80.88       82.08     13.98 o 
   8   6   4       26.96       20.63     11.24 o 
  -8   7   4        0.15       -1.30     10.14 o 
  -7   7   4      221.31      203.36     16.78 o 
  -6   7   4       68.79       43.30     10.20 o 
  -5   7   4      425.78      433.62     28.56 o 
  -4   7   4      984.75     1006.44     28.19 o 
  -3   7   4      891.38      872.60     19.07 o 
  -2   7   4      813.64      882.85     19.08 o 
  -1   7   4      663.74      670.92     18.12 o 
   0   7   4      879.54      895.24     22.89 o 
   1   7   4      220.51      192.23      9.51 o 
   2   7   4     1520.65     1694.87     47.48 o 
   3   7   4      516.76      472.14     40.62 o 
   4   7   4      106.78      114.98     13.34 o 
   5   7   4       84.44       61.23     11.40 o 
   6   7   4      218.79      218.41     16.78 o 
   7   7   4      123.36      129.88     16.95 o 
   8   7   4      146.62      117.05     17.95 o 
  -8   8   4        0.28       -5.84     10.87 o 
  -7   8   4       45.13       58.90     12.85 o 
  -6   8   4        1.68       -0.12      7.91 o 
  -5   8   4      148.60      116.42     13.63 o 
  -4   8   4        6.35        2.35      6.55 o 
  -3   8   4     1270.33     1395.79     33.94 o 
  -2   8   4      735.72      730.29     18.69 o 
  -1   8   4       73.88       74.29     13.99 o 
   0   8   4        5.78        4.59      4.50 o 
   1   8   4      454.11      452.34     15.02 o 
   2   8   4       32.71       32.59      6.31 o 
   3   8   4       72.53       51.96      9.93 o 
   4   8   4      137.26      138.36     15.32 o 
   5   8   4       80.29       52.66     11.77 o 
   6   8   4        8.06        1.57      8.89 o 
   7   8   4        5.07       -0.83      9.83 o 
  -7   9   4       88.21       90.62     15.71 o 
  -6   9   4        5.19        5.75      9.27 o 
  -5   9   4      300.71      279.15     18.40 o 
  -4   9   4        0.03        1.06      7.75 o 
  -3   9   4     1566.00     1711.15     52.96 o 
  -2   9   4      370.04      363.60     18.41 o 
  -1   9   4      135.97      133.06     10.22 o 
   0   9   4       99.76       85.89      8.76 o 
   1   9   4        1.32        1.32      4.81 o 
   2   9   4       60.18       39.69      9.05 o 
   3   9   4      291.36      293.92     34.59 o 
   4   9   4      437.19      455.00     25.19 o 
   5   9   4      214.97      182.44     17.55 o 
   6   9   4       12.58        5.82     11.07 o 
  -6  10   4        0.54        2.13     10.00 o 
  -5  10   4      204.38      187.28     17.13 o 
  -4  10   4      119.53       93.55     22.82 o 
  -3  10   4      103.18       75.40     11.92 o 
  -2  10   4       10.46        5.43      7.51 o 
  -1  10   4      395.48      409.65     20.02 o 
   0  10   4      120.27       95.31      9.96 o 
   1  10   4       80.87       80.55      9.60 o 
   2  10   4       14.47        0.49      8.10 o 
   3  10   4      395.36      410.37     31.22 o 
   4  10   4        3.41        6.79      9.66 o 
   5  10   4        0.88        5.81     10.44 o 
  -5  11   4      220.04      170.66     25.84 o 
  -4  11   4       34.50       20.67     13.64 o 
  -3  11   4      102.04       75.58     13.07 o 
  -2  11   4       47.61       22.81     10.03 o 
  -1  11   4      221.32      228.42     34.38 o 
   0  11   4        0.35       -3.09      7.41 o 
   1  11   4      487.33      548.05     23.88 o 
   2  11   4        6.60        2.23      9.00 o 
   3  11   4        3.28        5.41     10.18 o 
   4  11   4        2.69       -5.61     10.45 o 
  -3  12   4       21.65        3.59     13.06 o 
  -2  12   4      156.26      138.79     23.25 o 
  -1  12   4       17.23       16.79     14.78 o 
   0  12   4      201.96      195.49     22.96 o 
   2  12   4        4.30        2.44     16.36 o 
  -1 -14   5       13.58        0.43     13.20 o 
   0 -14   5      112.49      123.58     25.84 o 
   1 -14   5      158.47      174.39     29.57 o 
   2 -14   5      251.81      255.04     32.29 o 
  -3 -13   5       12.48        6.75     13.20 o 
  -2 -13   5       73.30       86.98     20.67 o 
  -1 -13   5        5.27        5.45     12.20 o 
   0 -13   5      194.23      226.78     26.41 o 
   1 -13   5       68.23       53.73     12.23 o 
   2 -13   5       12.47       -1.93      8.27 o 
   3 -13   5       95.39       83.30     17.37 o 
   4 -13   5       17.74        9.97     10.20 o 
  -5 -12   5        2.51       -1.59      9.83 o 
  -4 -12   5      294.69      322.23     30.07 o 
  -3 -12   5        8.73       12.31      9.07 o 
  -2 -12   5      301.64      325.95     28.99 o 
  -1 -12   5       21.70       19.66     12.06 o 
   0 -12   5      604.26      647.61     29.64 o 
   1 -12   5       53.80       46.59     10.69 o 
   2 -12   5      491.76      544.18     53.11 o 
   3 -12   5        1.14       -0.44      8.09 o 
   4 -12   5      212.62      205.67     18.74 o 
   5 -12   5       63.02       55.53     13.18 o 
   6 -12   5      223.72      239.37     25.98 o 
  -6 -11   5      126.28      149.80     18.47 o 
  -5 -11   5      149.63      172.20     19.13 o 
  -4 -11   5       28.21       27.39     10.39 o 
  -3 -11   5      489.39      516.99     30.14 o 
  -2 -11   5       58.22       42.21      9.48 o 
  -1 -11   5      721.57      751.95     40.04 o 
   0 -11   5      433.96      432.27     19.50 o 
   1 -11   5       42.28       25.62     11.34 o 
   2 -11   5       66.44       68.75     11.17 o 
   3 -11   5      404.03      369.34     20.98 o 
   4 -11   5       12.60       20.65      9.21 o 
   5 -11   5       27.99       11.03      8.95 o 
   6 -11   5      117.23       87.44     15.28 o 
   7 -11   5       10.63        0.46     11.22 o 
  -7 -10   5        4.30        4.06     10.43 o 
  -6 -10   5       46.17       45.20     12.20 o 
  -5 -10   5      157.99      176.53     18.36 o 
  -4 -10   5       32.79       22.98      9.39 o 
  -3 -10   5      570.46      608.80     35.95 o 
  -2 -10   5      267.61      223.92     14.62 o 
  -1 -10   5        1.99        0.09      4.28 o 
   0 -10   5      665.57      699.55     23.35 o 
   1 -10   5      146.61      144.42     16.00 o 
   2 -10   5       62.56       56.75     11.98 o 
   3 -10   5       54.26       45.51      9.64 o 
   4 -10   5      698.30      728.00     27.92 o 
   5 -10   5        7.72        8.10      8.05 o 
   6 -10   5       83.88       70.20     13.22 o 
   7 -10   5        0.24       -4.61      9.42 o 
  -7  -9   5       19.16       19.58     10.85 o 
  -6  -9   5        0.15        0.66      7.70 o 
  -5  -9   5      173.46      178.94     15.22 o 
  -4  -9   5        2.56       -4.43      6.37 o 
  -3  -9   5     1491.63     1543.91     36.33 o 
  -2  -9   5       30.48       16.97      4.98 o 
  -1  -9   5      421.32      404.20     13.08 o 
   0  -9   5       80.36       69.99      7.10 o 
   1  -9   5     1270.16     1311.53     31.08 o 
   2  -9   5      159.50      145.34     11.86 o 
   3  -9   5      777.35      763.59     26.21 o 
   4  -9   5       18.09       12.42      7.05 o 
   5  -9   5      227.96      204.30     15.98 o 
   6  -9   5       16.46       18.84      9.16 o 
   7  -9   5       21.99       13.78      9.54 o 
   8  -9   5        7.36       -2.19     10.48 o 
  -8  -8   5        4.91       -4.69      9.33 o 
  -7  -8   5       16.38       30.93     10.66 o 
  -6  -8   5      206.36      186.41     16.54 o 
  -5  -8   5       32.87       27.59      8.68 o 
  -4  -8   5        3.21        3.15      5.84 o 
  -3  -8   5      415.85      398.35     18.17 o 
  -2  -8   5       11.81        3.82      3.97 o 
  -1  -8   5     2452.93     2638.04     30.62 o 
   0  -8   5      329.22      277.80     10.18 o 
   1  -8   5      152.72      149.68      7.37 o 
   2  -8   5      471.88      446.27     18.11 o 
   3  -8   5      520.04      472.33     19.40 o 
   4  -8   5       73.20       37.68      8.54 o 
   5  -8   5      385.48      415.85     20.75 o 
   6  -8   5        2.15       -1.47      7.11 o 
   7  -8   5      200.28      204.72     18.11 o 
   8  -8   5        0.52       -2.52      9.58 o 
  -8  -7   5        5.52        8.55      9.72 o 
  -7  -7   5       18.14       13.09      8.81 o 
  -6  -7   5      429.53      466.11     21.87 o 
  -5  -7   5       58.11       38.83      9.03 o 
  -4  -7   5       18.51        9.68      6.49 o 
  -3  -7   5       76.02       57.98      5.89 o 
  -2  -7   5      657.87      635.04     19.37 o 
  -1  -7   5      350.85      339.12     11.51 o 
   0  -7   5     1513.86     1437.67     23.05 o 
   1  -7   5      590.91      586.69     12.75 o 
   2  -7   5     1046.71     1049.66     25.63 o 
   3  -7   5     1057.86     1068.18     27.33 o 
   4  -7   5        6.71        4.84      5.14 o 
   5  -7   5      666.69      648.19     32.44 o 
   6  -7   5      671.29      588.32     24.53 o 
   7  -7   5      125.82      121.53     14.79 o 
   8  -7   5        8.08       18.06      9.68 o 
   9  -7   5       20.34       24.87     12.32 o 
  -9  -6   5        0.46       -2.01      9.65 o 
  -8  -6   5      747.99      754.98     30.23 o 
  -7  -6   5       28.54       15.75      8.42 o 
  -6  -6   5       71.53       85.10     12.26 o 
  -5  -6   5        2.70        2.15      5.41 o 
  -4  -6   5      167.08      151.46     11.32 o 
  -3  -6   5      325.49      306.21     10.20 o 
  -2  -6   5      843.84      816.67     15.45 o 
  -1  -6   5      345.05      332.74     10.08 o 
   0  -6   5      251.73      215.03      7.90 o 
   1  -6   5     1445.85     1455.90     20.41 o 
   2  -6   5      921.92      924.03     17.66 o 
   3  -6   5      330.15      285.03     13.70 o 
   4  -6   5      285.22      234.64     13.42 o 
   5  -6   5       75.09       77.14     10.12 o 
   6  -6   5      527.79      519.22     22.48 o 
   7  -6   5      232.81      293.02     18.41 o 
   8  -6   5        0.68        1.22      8.50 o 
   9  -6   5      116.25       93.65     15.85 o 
  -9  -5   5      104.14       96.64     15.42 o 
  -8  -5   5      224.52      220.22     16.80 o 
  -7  -5   5       33.72       11.20      7.45 o 
  -6  -5   5        1.28        0.75      5.79 o 
  -5  -5   5      125.09       90.38     11.16 o 
  -4  -5   5      920.52      942.54     14.43 o 
  -3  -5   5      429.27      349.28     10.10 o 
  -2  -5   5      727.54      645.29     13.02 o 
  -1  -5   5       86.38       76.20      6.66 o 
   0  -5   5     4829.88     4864.48     34.07 o 
   1  -5   5       45.30       33.45      3.86 o 
   2  -5   5     1574.58     1647.12     22.76 o 
   3  -5   5        0.27        4.70      3.90 o 
   4  -5   5     4439.45     5004.67     76.93 o 
   5  -5   5      636.24      612.98     40.19 o 
   6  -5   5      223.05      208.97     14.40 o 
   7  -5   5      341.68      336.96     18.88 o 
   8  -5   5      279.85      253.63     17.86 o 
   9  -5   5      109.95      118.49     16.12 o 
  -9  -4   5      136.31      138.21     17.10 o 
  -8  -4   5        3.67       -4.25      7.07 o 
  -7  -4   5      237.65      246.38     16.16 o 
  -6  -4   5     1200.16     1268.11     31.63 o 
  -5  -4   5      119.59       81.85     10.03 o 
  -4  -4   5      186.25      172.81      6.94 o 
  -3  -4   5      642.75      557.09     11.67 o 
  -2  -4   5       38.43       20.58      3.46 o 
  -1  -4   5      419.75      337.38      8.97 o 
   0  -4   5     2735.89     2843.67     91.63 o 
   1  -4   5        4.00        2.24      1.96 o 
   2  -4   5     2534.42     2499.54     80.28 o 
   3  -4   5      415.36      435.50      9.96 o 
   4  -4   5     1671.50     1699.25     37.96 o 
   5  -4   5       20.70        5.84      3.77 o 
   6  -4   5      536.91      524.25     20.79 o 
   7  -4   5      284.66      239.95     16.00 o 
   8  -4   5      501.81      575.69     24.73 o 
   9  -4   5        4.36        2.92      9.19 o 
  10  -4   5       24.65       25.98     18.95 o 
 -10  -3   5       56.14       27.41     12.32 o 
  -9  -3   5        5.35       -7.11      7.86 o 
  -8  -3   5       49.87       41.98     10.26 o 
  -7  -3   5      443.07      456.61     20.01 o 
  -6  -3   5       96.97       77.11     10.26 o 
  -5  -3   5      115.51       74.26      5.79 o 
  -4  -3   5      373.35      329.90      9.27 o 
  -3  -3   5      338.30      253.57      8.01 o 
  -2  -3   5     1500.58     1543.41     18.35 o 
  -1  -3   5      891.13      797.15     14.96 o 
   0  -3   5        1.65        0.90      1.69 o 
   1  -3   5     1430.63     1404.60     16.13 o 
   2  -3   5     3262.59     3682.62     28.61 o 
   3  -3   5      394.49      347.60      9.33 o 
   4  -3   5      937.33      976.88     21.31 o 
   5  -3   5       48.03       34.02      5.41 o 
   6  -3   5     1034.67     1033.19     24.88 o 
   7  -3   5      162.02      150.56     13.21 o 
   8  -3   5      100.92      111.27     13.46 o 
   9  -3   5       22.54       15.79     13.78 o 
  10  -3   5       73.96       70.33     22.96 o 
 -10  -2   5       82.56       70.70     14.13 o 
  -9  -2   5       69.28       54.72     11.96 o 
  -8  -2   5       10.35        6.35      7.64 o 
  -7  -2   5       58.73       49.89      9.29 o 
  -6  -2   5       44.01       32.45      7.42 o 
  -5  -2   5     1443.30     1436.62     21.01 o 
  -4  -2   5      870.95      882.16     15.30 o 
  -3  -2   5       62.65       38.71      5.33 o 
  -2  -2   5     2513.62     2598.90     22.88 o 
  -1  -2   5      262.70      188.71      6.06 o 
   0  -2   5      606.29      530.54      9.21 o 
   1  -2   5     4526.07     4983.28     48.56 o 
   2  -2   5      606.62      490.53     10.17 o 
   3  -2   5      702.18      714.23     13.42 o 
   4  -2   5     1589.85     1531.00     21.58 o 
   5  -2   5     1599.04     1691.45     24.69 o 
   6  -2   5     1296.17     1337.24     23.87 o 
   7  -2   5      541.78      529.64     17.05 o 
   8  -2   5      133.07      156.28     14.23 o 
   9  -2   5      365.64      371.17     33.44 o 
  10  -2   5      220.46      257.20     30.86 o 
 -10  -1   5      335.74      341.74     31.43 o 
  -9  -1   5      265.40      250.57     18.06 o 
  -8  -1   5        1.32        1.68      6.85 o 
  -7  -1   5        5.63        5.42      6.63 o 
  -6  -1   5      970.61     1001.65     19.81 o 
  -5  -1   5      944.95      857.65     16.71 o 
  -4  -1   5        2.65        1.53      2.51 o 
  -3  -1   5      389.48      287.42      8.81 o 
  -2  -1   5     5602.84     5672.82    101.49 o 
  -1  -1   5     3537.00     3626.99    107.85 o 
   0  -1   5      116.99      111.21      3.90 o 
   1  -1   5     6139.56     6358.66     86.35 o 
   2  -1   5       71.86       35.87      3.73 o 
   3  -1   5     2030.59     2061.50     23.09 o 
   4  -1   5        2.47       -0.82      2.62 o 
   5  -1   5      469.18      417.41     12.65 o 
   6  -1   5       17.92       11.96      4.72 o 
   7  -1   5      712.81      765.21     19.53 o 
   8  -1   5      162.09      156.94     16.55 o 
   9  -1   5        9.68       28.28     16.08 o 
  10  -1   5        3.67        0.43     13.78 o 
 -10   0   5      252.34      266.66     20.35 o 
  -9   0   5      179.53      155.86     18.73 o 
  -8   0   5      142.05      156.48     15.72 o 
  -7   0   5       35.06       22.55      7.86 o 
  -6   0   5       68.25       36.31      5.72 o 
  -5   0   5       34.42       27.50      4.63 o 
  -4   0   5      275.86      272.60      9.12 o 
  -3   0   5     1495.52     1631.04     19.44 o 
  -2   0   5     1207.51     1318.50     16.03 o 
  -1   0   5     1498.33     1701.87     15.02 o 
   0   0   5       22.42       14.23      3.13 o 
   1   0   5      227.40      154.55      5.06 o 
   2   0   5      192.65      154.97      5.99 o 
   3   0   5     5469.21     5955.29     39.62 o 
   4   0   5       35.99       24.51      4.43 o 
   5   0   5      257.29      237.61      9.81 o 
   6   0   5      114.96      109.87      8.62 o 
   7   0   5      891.19      882.77     20.76 o 
   8   0   5      254.89      222.34     15.78 o 
   9   0   5      922.84     1024.79     33.64 o 
  10   0   5       46.53       39.18     18.37 o 
 -10   1   5       65.96       56.69     20.24 o 
  -9   1   5      131.18      132.52     16.52 o 
  -8   1   5     1251.95     1531.68     37.49 o 
  -7   1   5       30.75       29.26      6.48 o 
  -6   1   5       53.99       18.27      5.12 o 
  -5   1   5       29.88       15.66      4.33 o 
  -4   1   5     3030.89     3177.51     30.94 o 
  -3   1   5     1851.78     2031.47     25.30 o 
  -2   1   5      245.60      220.01      6.58 o 
  -1   1   5       59.67       44.94      5.10 o 
   0   1   5     3156.68     3011.64     32.07 o 
   1   1   5     2193.64     2361.27     86.79 o 
   2   1   5      353.29      271.15      7.64 o 
   3   1   5     1934.64     1913.16     29.08 o 
   4   1   5      728.29      675.45     14.41 o 
   5   1   5      576.96      555.46     14.30 o 
   6   1   5       34.91       25.77      5.43 o 
   7   1   5      242.91      234.18     15.22 o 
   8   1   5       38.09       22.42      9.08 o 
   9   1   5      439.59      391.84     21.81 o 
  10   1   5        3.31       -4.02     13.78 o 
 -10   2   5       36.55       62.72     21.67 o 
  -9   2   5       67.78       52.82     17.51 o 
  -8   2   5      815.31      871.39     22.60 o 
  -7   2   5        2.44        0.29      5.05 o 
  -6   2   5        7.12        4.34      4.32 o 
  -5   2   5       56.28       34.10      5.32 o 
  -4   2   5        6.55        3.03      3.02 o 
  -3   2   5        8.12        4.17      2.66 o 
  -2   2   5     1923.00     1800.11     19.67 o 
  -1   2   5      574.65      567.22     17.56 o 
   0   2   5      165.58      158.81      6.11 o 
   1   2   5      108.41       79.11      4.28 o 
   2   2   5       40.63       18.62      3.27 o 
   3   2   5        2.15        0.19      2.35 o 
   4   2   5     4505.31     4670.30     65.90 o 
   5   2   5     1016.51     1056.46     19.44 o 
   6   2   5      468.69      466.33     19.12 o 
   7   2   5      520.96      501.51     21.31 o 
   8   2   5      479.13      475.61     22.73 o 
   9   2   5      402.38      394.01     44.28 o 
  -9   3   5      340.97      329.26     30.57 o 
  -8   3   5        6.38       -1.95      7.56 o 
  -7   3   5      600.15      626.15     18.29 o 
  -6   3   5     1750.12     1856.08     29.01 o 
  -5   3   5      281.96      240.70     10.21 o 
  -4   3   5      190.83      171.60      8.40 o 
  -3   3   5      487.62      398.61     10.93 o 
  -2   3   5     3811.61     4017.75     32.29 o 
  -1   3   5      361.55      387.55      9.12 o 
   0   3   5      763.66      688.63     21.10 o 
   1   3   5      506.97      421.44     12.70 o 
   2   3   5     1246.49     1201.22     27.44 o 
   3   3   5        2.73        3.23      3.03 o 
   4   3   5      636.04      633.78     14.51 o 
   5   3   5       69.72       47.37      5.87 o 
   6   3   5      677.82      660.09     23.05 o 
   7   3   5       20.49       23.26      8.69 o 
   8   3   5      123.65      110.81     14.66 o 
   9   3   5        1.46       -6.19      9.33 o 
  -9   4   5       48.19       43.63     19.09 o 
  -8   4   5        2.73       -3.16      7.50 o 
  -7   4   5       23.46        6.46      7.07 o 
  -6   4   5      291.00      268.74     17.38 o 
  -5   4   5        2.85        3.15      4.05 o 
  -4   4   5        4.36        4.29      3.56 o 
  -3   4   5      350.73      290.58      9.88 o 
  -2   4   5       39.15       21.21      4.01 o 
  -1   4   5      964.32      986.10     16.05 o 
   0   4   5      207.40      154.95      6.71 o 
   1   4   5      242.11      163.13      7.19 o 
   2   4   5        9.95        5.62      3.00 o 
   3   4   5      120.70       89.59      6.46 o 
   4   4   5      266.40      257.46     10.02 o 
   5   4   5       59.94       30.84      8.10 o 
   6   4   5     1867.24     1945.86     53.11 o 
   7   4   5       13.34        2.44      7.15 o 
   8   4   5      141.97      148.02     17.12 o 
   9   4   5        3.60       -4.85      9.74 o 
  -9   5   5       22.23       19.84     11.52 o 
  -8   5   5       27.01       11.55      8.92 o 
  -7   5   5      334.40      339.57     19.08 o 
  -6   5   5       38.19       28.16      8.68 o 
  -5   5   5     2167.19     2380.39     32.26 o 
  -4   5   5      851.00      834.03     18.23 o 
  -3   5   5      130.64      116.62      7.02 o 
  -2   5   5       24.64       15.07      4.02 o 
  -1   5   5      296.27      226.94      8.75 o 
   0   5   5     1290.64     1337.42     20.42 o 
   1   5   5        2.58        4.56      3.18 o 
   2   5   5      135.14      117.20      7.46 o 
   3   5   5      416.86      401.99     12.56 o 
   4   5   5      730.56      709.21     17.02 o 
   5   5   5      198.38      180.72     13.38 o 
   6   5   5      400.44      345.09     18.82 o 
   7   5   5      152.17      145.33     16.65 o 
   8   5   5      212.37      192.46     17.99 o 
  -8   6   5       86.35       82.87     14.41 o 
  -7   6   5        0.75       -0.90      8.17 o 
  -6   6   5       46.32       37.61      9.34 o 
  -5   6   5      373.06      365.75     18.48 o 
  -4   6   5       13.96        3.93      4.65 o 
  -3   6   5      280.92      216.14      9.91 o 
  -2   6   5      542.51      485.24     13.75 o 
  -1   6   5     1007.57      989.17     23.96 o 
   0   6   5      212.97      166.57      8.25 o 
   1   6   5      298.12      271.35     11.59 o 
   2   6   5      185.89      181.27      9.19 o 
   3   6   5       47.82       46.17      6.20 o 
   4   6   5        8.04        3.10      6.41 o 
   5   6   5      401.78      405.34     19.89 o 
   6   6   5        0.80       -6.07      7.24 o 
   7   6   5      533.27      603.88     31.86 o 
   8   6   5      428.74      423.02     24.40 o 
  -8   7   5      140.95      147.78     18.14 o 
  -7   7   5       39.07       38.17     11.52 o 
  -6   7   5       75.27       52.38     11.04 o 
  -5   7   5       85.47       52.70     10.30 o 
  -4   7   5       93.36       89.13     11.41 o 
  -3   7   5      676.51      681.06     17.64 o 
  -2   7   5       16.53       13.31      6.18 o 
  -1   7   5       42.09       28.52      5.42 o 
   0   7   5       59.74       61.40      6.99 o 
   1   7   5      347.87      344.59     12.57 o 
   2   7   5      321.70      279.27     12.10 o 
   3   7   5       12.67        4.48      5.97 o 
   4   7   5        5.12       -1.48      7.00 o 
   5   7   5      105.79      110.06     14.33 o 
   6   7   5        9.52        5.79      8.64 o 
   7   7   5      318.29      315.91     25.62 o 
  -7   8   5       41.39       25.57     11.55 o 
  -6   8   5       62.73       61.11     12.24 o 
  -5   8   5      163.82      120.05     14.08 o 
  -4   8   5      118.36       93.22     17.08 o 
  -3   8   5       43.73       30.91      8.66 o 
  -2   8   5       12.04        9.17      5.46 o 
  -1   8   5        0.90       -2.51      4.43 o 
   0   8   5      156.62      131.51      9.60 o 
   1   8   5      266.13      283.10     12.40 o 
   2   8   5       46.11       58.49      7.76 o 
   3   8   5      149.39      148.42     13.82 o 
   4   8   5       68.18       48.90     12.77 o 
   5   8   5      313.88      370.82     21.57 o 
   6   8   5        3.60       -5.79      9.13 o 
   7   8   5       82.52       77.25     15.98 o 
  -7   9   5       11.14        9.19     14.35 o 
  -6   9   5       55.94       47.22     16.65 o 
  -5   9   5        1.84        8.47     10.76 o 
  -4   9   5      592.02      656.93     35.88 o 
  -3   9   5      100.15       83.43     12.28 o 
  -2   9   5      335.28      377.23     28.92 o 
  -1   9   5      547.12      544.15     17.54 o 
   0   9   5        2.01        0.95      5.16 o 
   1   9   5       25.39       16.91      5.99 o 
   2   9   5       98.35      104.00     13.44 o 
   3   9   5       14.37        6.07      8.19 o 
   4   9   5       10.60        6.41      9.46 o 
   5   9   5        0.36       -4.99      9.56 o 
   6   9   5        0.65        1.53     11.05 o 
  -6  10   5        1.92       -8.18     14.35 o 
  -5  10   5      118.73       71.76     18.37 o 
  -4  10   5       38.49       18.95     13.06 o 
  -3  10   5      130.04       76.50     16.65 o 
  -2  10   5       89.27      102.77     19.23 o 
  -1  10   5        0.69       -1.44     10.19 o 
   0  10   5       36.06        9.47      8.70 o 
   1  10   5       17.83       11.35      8.21 o 
   2  10   5      596.48      652.91     39.33 o 
   3  10   5       97.01      130.04     23.97 o 
   4  10   5       27.46       32.87     18.23 o 
   5  10   5        7.97       -3.88     16.22 o 
  -4  11   5       20.57       14.93     13.64 o 
  -3  11   5       16.47       15.50     13.35 o 
  -2  11   5       99.93       76.93     17.37 o 
  -1  11   5       81.78       61.72     17.08 o 
   0  11   5       12.19       20.52     13.49 o 
   1  11   5        2.46        4.88     14.21 o 
   2  11   5        5.58        1.00     16.08 o 
   3  11   5        1.06       -2.73     16.79 o 
  -2  12   5        8.70       -3.16     13.92 o 
  -1  12   5       95.90       80.23     18.80 o 
  -1 -14   6        6.17       14.21     14.21 o 
   0 -14   6       14.11       18.52     15.79 o 
   1 -14   6       52.60       54.40     20.24 o 
  -3 -13   6      295.80      321.36     31.43 o 
  -2 -13   6        1.39       -0.29     11.20 o 
  -1 -13   6      106.71      111.67     22.53 o 
   0 -13   6       66.95       57.27     18.37 o 
   1 -13   6      395.94      435.71     25.62 o 
   2 -13   6        0.47       -0.41      8.95 o 
   3 -13   6       54.44       52.46     12.82 o 
   4 -13   6       99.19      100.75     19.45 o 
  -5 -12   6      218.09      218.58     20.27 o 
  -4 -12   6       51.22       54.64     13.41 o 
  -3 -12   6       11.96        8.96      8.62 o 
  -2 -12   6      203.14      191.75     23.54 o 
  -1 -12   6      252.50      287.49     27.56 o 
   0 -12   6        0.08       -6.04      7.04 o 
   1 -12   6      135.45      152.66     15.76 o 
   2 -12   6        7.61        1.77      7.97 o 
   3 -12   6       12.26       14.69      9.06 o 
   4 -12   6        1.27       -6.87      8.13 o 
   5 -12   6      176.80      159.20     18.87 o 
  -6 -11   6       72.35       53.44     13.48 o 
  -5 -11   6      316.70      282.32     20.22 o 
  -4 -11   6      209.40      228.10     17.61 o 
  -3 -11   6        4.92        0.48      7.56 o 
  -2 -11   6      850.59      869.26     28.38 o 
  -1 -11   6      290.21      293.23     25.84 o 
   0 -11   6       37.51       16.33      7.38 o 
   1 -11   6      569.98      548.49     23.44 o 
   2 -11   6      220.79      175.95     14.38 o 
   3 -11   6      605.75      643.96     26.84 o 
   4 -11   6      119.60      100.93     14.14 o 
   5 -11   6      345.05      389.95     22.97 o 
   6 -11   6      132.84      126.80     17.29 o 
  -7 -10   6        9.10        0.42     10.03 o 
  -6 -10   6      323.35      346.34     22.21 o 
  -5 -10   6       12.02        1.38      7.85 o 
  -4 -10   6      335.78      347.55     20.03 o 
  -3 -10   6       28.59       22.95      8.45 o 
  -2 -10   6      943.06      985.50     33.08 o 
  -1 -10   6       71.45       67.05      9.74 o 
   0 -10   6      364.29      360.89     17.23 o 
   1 -10   6       18.61       13.58      6.85 o 
   2 -10   6       67.76       48.99      9.41 o 
   3 -10   6      194.94      196.37     14.66 o 
   4 -10   6      352.25      344.01     19.71 o 
   5 -10   6      166.17      180.79     16.79 o 
   6 -10   6        3.88        1.02      9.07 o 
   7 -10   6       42.34       38.01     12.46 o 
  -7  -9   6       13.86       16.35     10.54 o 
  -6  -9   6       16.82       21.69      9.99 o 
  -5  -9   6      428.13      420.21     22.17 o 
  -4  -9   6      820.45      763.27     27.19 o 
  -3  -9   6        0.81        0.88      6.09 o 
  -2  -9   6     1209.43     1275.61     68.97 o 
  -1  -9   6        2.44        2.07      4.18 o 
   0  -9   6     1305.31     1353.39     30.78 o 
   1  -9   6      120.22       96.25     10.87 o 
   2  -9   6      494.21      473.43     20.08 o 
   3  -9   6      393.61      370.41     18.56 o 
   4  -9   6      781.89      789.13     27.87 o 
   5  -9   6      348.95      318.22     19.21 o 
   6  -9   6      138.65      145.23     20.24 o 
   7  -9   6        6.55        4.24      9.71 o 
   8  -9   6       55.18       32.34     12.21 o 
  -8  -8   6      124.34      133.66     18.29 o 
  -7  -8   6      386.91      441.78     34.02 o 
  -6  -8   6      112.91       98.30     14.23 o 
  -5  -8   6      658.06      621.29     24.94 o 
  -4  -8   6      814.64      795.05     26.65 o 
  -3  -8   6        5.38        1.62      5.60 o 
  -2  -8   6      145.92      135.94      8.05 o 
  -1  -8   6      731.50      706.58     20.23 o 
   0  -8   6      346.72      320.86     10.93 o 
   1  -8   6      136.18      114.20      7.18 o 
   2  -8   6     1501.80     1533.22     33.55 o 
   3  -8   6       43.02       46.05      8.68 o 
   4  -8   6       23.93       19.63      6.96 o 
   5  -8   6       29.36       15.05      7.55 o 
   6  -8   6       39.18       33.99      9.51 o 
   7  -8   6        0.40        3.35      8.61 o 
   8  -8   6       24.44       19.19     11.28 o 
  -8  -7   6       13.50        3.93      9.66 o 
  -7  -7   6      110.87      118.64     15.57 o 
  -6  -7   6        0.08        4.85      7.39 o 
  -5  -7   6      551.58      518.21     22.07 o 
  -4  -7   6      142.67      125.54     12.79 o 
  -3  -7   6      610.54      619.77     14.75 o 
  -2  -7   6     1042.02      993.73     23.29 o 
  -1  -7   6      378.52      331.69     10.76 o 
   0  -7   6     1516.14     1477.76     21.48 o 
   1  -7   6      826.33      792.00     23.01 o 
   2  -7   6     2296.74     2456.25     31.81 o 
   3  -7   6      322.35      268.80     14.70 o 
   4  -7   6      955.88      941.05     27.69 o 
   5  -7   6       51.09       33.95      8.51 o 
   6  -7   6      304.68      302.11     18.47 o 
   7  -7   6       22.94       12.32      8.39 o 
   8  -7   6      248.35      260.18     19.60 o 
   9  -7   6       18.54       13.12     11.17 o 
  -9  -6   6      327.37      391.55     34.45 o 
  -8  -6   6       28.63        6.39      9.34 o 
  -7  -6   6      185.24      193.94     17.06 o 
  -6  -6   6       55.53       34.45      9.44 o 
  -5  -6   6      569.96      564.94     22.02 o 
  -4  -6   6       30.29       21.25      7.10 o 
  -3  -6   6     4059.21     4503.68     60.53 o 
  -2  -6   6        8.41        1.30      2.89 o 
  -1  -6   6      439.13      415.28     11.37 o 
   0  -6   6        0.36       -0.20      2.65 o 
   1  -6   6     1520.30     1560.02     40.02 o 
   2  -6   6       10.46        0.81      2.57 o 
   3  -6   6     2493.48     2410.92     46.72 o 
   4  -6   6       53.66       37.88      7.39 o 
   5  -6   6      624.33      620.55     23.23 o 
   6  -6   6        1.43       -0.97      6.03 o 
   7  -6   6      218.58      200.60     16.20 o 
   8  -6   6      138.62      168.85     18.10 o 
   9  -6   6       36.42       27.16     11.52 o 
  -9  -5   6       35.14       31.40     11.56 o 
  -8  -5   6       83.59       92.47     14.14 o 
  -7  -5   6       73.00       79.49     12.32 o 
  -6  -5   6        4.11        3.30      6.50 o 
  -5  -5   6        7.68        4.13      5.76 o 
  -4  -5   6      432.62      394.62     10.86 o 
  -3  -5   6      326.07      297.24      9.66 o 
  -2  -5   6      435.35      417.89     11.22 o 
  -1  -5   6     3560.43     3749.63     32.12 o 
   0  -5   6      275.44      278.02      8.75 o 
   1  -5   6      310.26      288.29      8.78 o 
   2  -5   6      910.24      918.45     15.19 o 
   3  -5   6     1448.60     1594.61     19.85 o 
   4  -5   6       14.45        2.81      3.14 o 
   5  -5   6       24.50       14.85      5.68 o 
   6  -5   6      422.99      423.37     19.92 o 
   7  -5   6       94.87      108.51     13.34 o 
   8  -5   6      172.73      166.76     16.05 o 
   9  -5   6      119.35      131.64     17.08 o 
  -9  -4   6       10.85       -1.60      9.25 o 
  -8  -4   6       22.09        7.04     11.84 o 
  -7  -4   6      555.62      569.81     23.32 o 
  -6  -4   6        5.51        3.26      5.92 o 
  -5  -4   6      356.13      350.76     16.13 o 
  -4  -4   6      389.72      390.48     12.37 o 
  -3  -4   6      569.47      573.83     12.86 o 
  -2  -4   6      672.31      653.04     17.99 o 
  -1  -4   6     4394.51     4734.92     41.73 o 
   0  -4   6      465.35      428.91     10.20 o 
   1  -4   6      919.76      912.93     14.60 o 
   2  -4   6     4535.82     5092.69     35.61 o 
   3  -4   6     1430.32     1432.83     25.03 o 
   4  -4   6       10.75       11.25      3.69 o 
   5  -4   6     3436.37     3611.05     61.07 o 
   6  -4   6      153.20      163.82     12.70 o 
   7  -4   6      518.89      490.02     22.11 o 
   8  -4   6       32.90       20.28      9.28 o 
   9  -4   6      419.41      424.19     23.46 o 
  -9  -3   6       96.35       69.76     14.50 o 
  -8  -3   6       58.11       52.93     11.14 o 
  -7  -3   6        0.81       -1.50      6.24 o 
  -6  -3   6      734.10      694.77     22.98 o 
  -5  -3   6       19.57       10.02      3.78 o 
  -4  -3   6     1148.32     1006.19     17.19 o 
  -3  -3   6        1.04        2.15      2.55 o 
  -2  -3   6     2517.38     2555.17     33.95 o 
  -1  -3   6      769.50      744.28     12.97 o 
   0  -3   6     1197.77     1189.02     20.31 o 
   1  -3   6     3509.80     3854.77     49.43 o 
   2  -3   6     3495.54     3729.28     39.34 o 
   3  -3   6      253.78      226.45      8.36 o 
   4  -3   6        0.99        0.17      3.35 o 
   5  -3   6     1595.91     1755.74     30.20 o 
   6  -3   6       66.48       43.19      6.63 o 
   7  -3   6      179.68      197.61     14.39 o 
   8  -3   6       37.58       35.60     10.07 o 
   9  -3   6      134.20      150.13     27.27 o 
  10  -3   6       12.49       12.20     18.37 o 
 -10  -2   6       33.35       36.79     13.08 o 
  -9  -2   6       23.58        6.85      9.19 o 
  -8  -2   6       32.18       17.26      8.74 o 
  -7  -2   6       27.52       18.04      7.62 o 
  -6  -2   6       48.30       41.09      6.42 o 
  -5  -2   6       84.25       71.97      6.38 o 
  -4  -2   6      220.40      181.05      7.82 o 
  -3  -2   6      782.39      755.20     14.04 o 
  -2  -2   6      635.99      585.02     11.60 o 
  -1  -2   6       30.02       19.28      3.02 o 
   0  -2   6    10835.96    11942.04    162.62 o 
   1  -2   6      267.01      266.01      7.46 o 
   2  -2   6     1954.10     2045.91     22.16 o 
   3  -2   6        0.66       -0.73      2.51 o 
   4  -2   6     2847.44     2940.66     31.09 o 
   5  -2   6       52.69       31.54      5.44 o 
   6  -2   6      277.28      269.87     11.72 o 
   7  -2   6     2149.73     2289.59     33.95 o 
   8  -2   6       12.99       13.99      8.42 o 
   9  -2   6       88.44       70.47     21.39 o 
  10  -2   6       67.70       43.35     20.24 o 
 -10  -1   6       70.40       58.22     14.44 o 
  -9  -1   6       45.96       51.11     12.30 o 
  -8  -1   6       12.46        2.74      8.07 o 
  -7  -1   6      242.09      228.51     14.46 o 
  -6  -1   6      222.65      191.19      9.61 o 
  -5  -1   6       38.51       12.39      4.07 o 
  -4  -1   6     2056.79     2071.45     26.30 o 
  -3  -1   6       99.22       80.08      5.16 o 
  -2  -1   6      277.73      224.74      7.03 o 
  -1  -1   6      956.30      960.83     16.32 o 
   0  -1   6     5359.80     5911.72     76.84 o 
   1  -1   6       35.77       17.61      2.80 o 
   2  -1   6     2996.81     3225.29     27.51 o 
   3  -1   6      882.00      945.25     16.59 o 
   4  -1   6      163.61      123.26      7.05 o 
   5  -1   6      132.82      111.18      8.40 o 
   6  -1   6      299.04      308.05     12.50 o 
   7  -1   6      243.84      229.37     18.14 o 
   8  -1   6        4.18       -3.07      8.16 o 
   9  -1   6       13.75       15.64     15.07 o 
  10  -1   6       56.84       46.79     19.23 o 
 -10   0   6       95.56       74.50     15.27 o 
  -9   0   6       27.37       32.17     13.71 o 
  -8   0   6      103.18       80.45     12.32 o 
  -7   0   6       46.05       51.59      7.54 o 
  -6   0   6        0.30       -3.44      3.74 o 
  -5   0   6       15.04        9.45      3.97 o 
  -4   0   6      537.82      526.47     12.94 o 
  -3   0   6       19.98        7.01      2.68 o 
  -2   0   6     1377.48     1274.84     22.23 o 
  -1   0   6     6630.54     6636.15     50.01 o 
   0   0   6        2.51       -0.17      2.41 o 
   1   0   6      219.88      186.69      5.75 o 
   2   0   6     9597.58    10668.00    161.76 o 
   3   0   6      238.24      173.90      7.59 o 
   4   0   6     1819.86     1944.16     38.31 o 
   5   0   6      236.55      208.14      9.85 o 
   6   0   6      777.06      803.26     19.33 o 
   7   0   6       26.80       18.27      7.53 o 
   8   0   6      463.53      468.44     22.05 o 
   9   0   6      477.29      511.25     35.31 o 
 -10   1   6       22.74       17.80     16.65 o 
  -9   1   6       65.98       59.42     12.73 o 
  -8   1   6       11.34       -0.10      7.85 o 
  -7   1   6      267.22      255.16     12.10 o 
  -6   1   6      165.98      149.13      9.13 o 
  -5   1   6      178.98      157.35      8.41 o 
  -4   1   6       61.37       46.03      5.32 o 
  -3   1   6     1488.54     1366.58     33.23 o 
  -2   1   6     2004.25     2091.00     29.96 o 
  -1   1   6      580.84      510.05     14.61 o 
   0   1   6      396.39      332.64     13.49 o 
   1   1   6     2159.48     2260.24     46.40 o 
   2   1   6      110.53       83.13      4.93 o 
   3   1   6      204.43      188.91      7.61 o 
   4   1   6     1285.73     1325.41     23.22 o 
   5   1   6     1073.91     1131.07     21.09 o 
   6   1   6        4.42       -0.08      4.16 o 
   7   1   6       59.43       37.29      9.48 o 
   8   1   6      330.32      326.50     19.33 o 
   9   1   6       16.40       11.32     10.50 o 
  -9   2   6       16.09        0.29     13.35 o 
  -8   2   6        2.19       -4.02      5.88 o 
  -7   2   6       69.13       52.00      7.57 o 
  -6   2   6       65.62       38.90      6.29 o 
  -5   2   6       81.90       84.26      7.63 o 
  -4   2   6       38.27       18.74      4.32 o 
  -3   2   6      100.92       61.90      5.60 o 
  -2   2   6      286.49      240.20      8.57 o 
  -1   2   6      667.77      556.53     15.93 o 
   0   2   6      206.88      187.80     10.55 o 
   1   2   6     4292.79     4326.07    123.61 o 
   2   2   6       82.46       55.52      5.01 o 
   3   2   6      292.38      263.59      9.09 o 
   4   2   6      617.18      621.32     21.34 o 
   5   2   6      194.33      184.99      9.29 o 
   6   2   6      329.52      320.36     16.71 o 
   7   2   6      526.90      501.95     21.80 o 
   8   2   6        4.37        0.06      7.96 o 
   9   2   6        7.32        0.51     12.49 o 
  -9   3   6        0.20       -7.18     13.49 o 
  -8   3   6       41.21       37.68     10.84 o 
  -7   3   6      106.25      105.21      9.96 o 
  -6   3   6        2.61       -1.48      4.46 o 
  -5   3   6      266.40      281.33     11.42 o 
  -4   3   6      211.78      163.75      8.28 o 
  -3   3   6       97.38       84.03      6.23 o 
  -2   3   6      277.00      272.61      8.60 o 
  -1   3   6     1853.06     1825.17     19.56 o 
   0   3   6      274.88      267.08      7.64 o 
   1   3   6       16.02        9.68      3.02 o 
   2   3   6        6.02        1.06      2.65 o 
   3   3   6     3402.08     3554.17     33.73 o 
   4   3   6        1.03       -0.51      3.30 o 
   5   3   6      679.21      710.66     18.73 o 
   6   3   6      246.84      231.97     14.82 o 
   7   3   6      730.26      736.22     26.52 o 
   8   3   6      150.59      134.20     16.41 o 
   9   3   6       76.94       77.74     15.33 o 
  -9   4   6       77.08       81.09     22.10 o 
  -8   4   6        1.24       -3.79      8.34 o 
  -7   4   6        3.18        3.40      7.34 o 
  -6   4   6      184.55      176.43     10.58 o 
  -5   4   6       34.64       20.64      5.48 o 
  -4   4   6      453.53      448.47     13.43 o 
  -3   4   6      340.13      309.80     10.71 o 
  -2   4   6     1063.74     1041.17     34.98 o 
  -1   4   6      497.35      416.68     16.67 o 
   0   4   6      674.52      582.46     21.82 o 
   1   4   6      168.81      137.13      6.95 o 
   2   4   6     4325.76     4543.05     38.79 o 
   3   4   6      598.88      592.01     14.72 o 
   4   4   6      137.98       98.52      7.38 o 
   5   4   6     1315.77     1305.06     31.45 o 
   6   4   6       39.99       20.54      8.38 o 
   7   4   6       41.74       26.65      9.60 o 
   8   4   6        1.03        0.12      8.83 o 
   9   4   6       80.64       77.20     15.42 o 
  -9   5   6       61.26       58.27     14.37 o 
  -8   5   6       54.43       50.39     12.11 o 
  -7   5   6       33.80       19.43     14.71 o 
  -6   5   6       20.32        9.00      7.97 o 
  -5   5   6       20.79       15.66      5.58 o 
  -4   5   6        5.43        4.57      4.42 o 
  -3   5   6       21.18       11.49      4.27 o 
  -2   5   6      108.88       91.02      7.67 o 
  -1   5   6       90.65       64.46     11.70 o 
   0   5   6       32.08        9.86      3.65 o 
   1   5   6      419.12      364.59     11.40 o 
   2   5   6        9.33        5.01      3.85 o 
   3   5   6        0.73       -2.56      3.60 o 
   4   5   6      110.48       92.35      7.97 o 
   5   5   6      660.55      607.49     23.28 o 
   6   5   6      485.33      479.12     26.12 o 
   7   5   6      156.72      129.95     15.86 o 
   8   5   6       18.84        6.78     10.07 o 
  -8   6   6        2.95       -7.89     12.63 o 
  -7   6   6      132.32      124.24     15.63 o 
  -6   6   6        6.98        2.25      6.65 o 
  -5   6   6        9.87        4.59      6.39 o 
  -4   6   6      434.24      406.88     14.17 o 
  -3   6   6      111.38       79.91      7.86 o 
  -2   6   6       97.59       84.34      9.18 o 
  -1   6   6        3.83        1.68      3.53 o 
   0   6   6     2333.90     2576.46     48.52 o 
   1   6   6       77.44       68.83      7.24 o 
   2   6   6      353.17      350.12     12.54 o 
   3   6   6      253.92      220.69     10.71 o 
   4   6   6     1851.27     1924.44     40.45 o 
   5   6   6       29.85       18.93      8.52 o 
   6   6   6       60.36       57.64     12.37 o 
   7   6   6       63.26       35.40     12.34 o 
   8   6   6       13.92       20.19     12.54 o 
  -8   7   6       13.04        2.30     14.78 o 
  -7   7   6      147.97      113.96     21.10 o 
  -6   7   6       85.88       80.09     17.65 o 
  -5   7   6       58.19       58.27     15.36 o 
  -4   7   6        1.48       -2.27      5.94 o 
  -3   7   6       31.66       24.60      6.05 o 
  -2   7   6        5.43        0.41      4.39 o 
  -1   7   6        4.50       -0.44      4.08 o 
   0   7   6       75.60       63.60      7.40 o 
   1   7   6       19.93       18.45      4.92 o 
   2   7   6      231.76      213.09     11.05 o 
   3   7   6        4.64        4.52      4.86 o 
   4   7   6       79.12       53.79     10.85 o 
   5   7   6       25.83       24.43      9.76 o 
   6   7   6      268.06      274.90     24.69 o 
   7   7   6      122.56       90.83     16.36 o 
  -7   8   6        2.52       -6.60     13.49 o 
  -6   8   6        0.44        0.43     11.63 o 
  -5   8   6       23.46       28.56     13.20 o 
  -4   8   6       39.45       21.39     12.20 o 
  -3   8   6      372.29      405.04     29.85 o 
  -2   8   6      297.44      281.78     16.48 o 
  -1   8   6      235.06      244.31     15.77 o 
   0   8   6      162.67      161.15     12.84 o 
   1   8   6        1.63        0.62      4.74 o 
   2   8   6      817.22      874.71     21.79 o 
   3   8   6      827.41      980.16     46.72 o 
   4   8   6        1.03        5.30      8.46 o 
   5   8   6      339.73      317.21     20.33 o 
  -6   9   6      127.94      102.77     21.10 o 
  -5   9   6        2.18        3.01     11.91 o 
  -4   9   6       20.18        2.15      9.90 o 
  -3   9   6       71.27       83.68     18.08 o 
  -2   9   6      188.40      172.81     22.68 o 
  -1   9   6        4.14       -2.60      7.17 o 
   0   9   6        2.53       -7.24      6.69 o 
   1   9   6        1.37       -3.12      7.10 o 
   2   9   6        0.40       -4.59     12.63 o 
   3   9   6       66.51       73.77     20.52 o 
   4   9   6       15.72        4.59     14.21 o 
   5   9   6       52.10       50.24     20.81 o 
  -5  10   6       10.65       -3.16     11.91 o 
  -4  10   6        1.32       -3.30     11.34 o 
  -3  10   6      144.29      180.85     24.83 o 
  -2  10   6        2.78       -1.72     12.20 o 
  -1  10   6      130.29      140.66     21.82 o 
   0  10   6      141.27      118.27     23.54 o 
   1  10   6      211.14      238.31     17.06 o 
   2  10   6        0.06       -1.72     14.50 o 
   3  10   6      465.52      506.37     37.89 o 
   4  10   6      153.06      140.66     28.28 o 
  -3  11   6        5.36      -10.05     12.63 o 
  -2  11   6       15.52       14.64     12.34 o 
  -1  11   6        8.40        4.31     12.77 o 
   0  11   6      333.20      410.06     32.15 o 
   1  11   6       11.31        0.86     15.64 o 
   2  11   6       41.88       34.16     19.38 o 
   0 -14   7       15.82       21.24     15.50 o 
   1 -14   7       26.39       54.40     19.95 o 
  -3 -13   7       35.87       29.85     16.36 o 
  -2 -13   7      247.54      243.28     27.13 o 
  -1 -13   7      228.29      212.14     24.83 o 
   0 -13   7       84.61      108.65     22.96 o 
   1 -13   7       27.23       29.02     10.81 o 
   2 -13   7      281.53      280.14     20.10 o 
   3 -13   7      102.32      112.10     27.56 o 
   4 -13   7        6.82       -0.17      9.89 o 
  -5 -12   7       16.38       17.82     11.87 o 
  -4 -12   7       26.41       30.73     11.77 o 
  -3 -12   7        8.05       14.93     13.20 o 
  -2 -12   7      253.48      277.15     27.99 o 
  -1 -12   7        2.36        1.87     10.05 o 
   0 -12   7       18.44        6.27      7.96 o 
   1 -12   7        2.05       -1.74      7.41 o 
   2 -12   7      344.01      385.81     34.59 o 
   3 -12   7        0.19       -7.21      8.11 o 
   4 -12   7       45.79       42.05     12.38 o 
   5 -12   7      100.17       68.16     15.36 o 
  -6 -11   7      215.99      220.55     20.54 o 
  -5 -11   7      136.45      161.21     18.78 o 
  -4 -11   7       80.11       72.23     13.83 o 
  -3 -11   7      279.73      290.95     18.53 o 
  -2 -11   7      101.57      110.59     13.67 o 
  -1 -11   7      256.09      289.21     26.27 o 
   0 -11   7      691.10      700.57     25.17 o 
   1 -11   7      121.22       93.56     17.94 o 
   2 -11   7      152.07      165.25     34.23 o 
   3 -11   7      399.12      412.79     22.05 o 
   4 -11   7      112.39      111.61     27.20 o 
   5 -11   7       45.35       19.56     10.13 o 
   6 -11   7        3.01       -3.31      9.36 o 
  -6 -10   7       77.42       77.34     14.71 o 
  -5 -10   7       32.72       24.13      9.98 o 
  -4 -10   7       10.42        3.83      8.05 o 
  -3 -10   7      108.77      129.75     17.87 o 
  -2 -10   7       57.37       31.19      8.82 o 
  -1 -10   7      275.25      289.24     12.25 o 
   0 -10   7     1015.01      985.68     27.87 o 
   1 -10   7        4.14        5.19      6.49 o 
   2 -10   7      308.72      263.04     16.36 o 
   3 -10   7      964.58      990.74     31.69 o 
   4 -10   7      181.13      182.28     15.32 o 
   5 -10   7      140.00      131.94     16.03 o 
   6 -10   7      113.06       97.28     15.57 o 
   7 -10   7        0.20       -3.98      9.47 o 
  -7  -9   7      210.95      202.89     20.84 o 
  -6  -9   7       95.47       89.52     14.80 o 
  -5  -9   7      349.33      353.13     20.62 o 
  -4  -9   7       41.96       18.28      8.29 o 
  -3  -9   7      291.25      283.66     16.63 o 
  -2  -9   7       71.13       62.96      9.89 o 
  -1  -9   7     1250.24     1309.15     25.13 o 
   0  -9   7        0.19       -1.12      4.09 o 
   1  -9   7      996.57     1023.74     33.59 o 
   2  -9   7      484.33      446.02     32.22 o 
   3  -9   7      107.34      109.42     12.52 o 
   4  -9   7      199.85      164.88     14.92 o 
   5  -9   7      291.32      261.92     17.71 o 
   6  -9   7       50.52       35.00     10.93 o 
   7  -9   7        0.78       -9.65      8.86 o 
   8  -9   7        0.49        8.81     11.68 o 
  -8  -8   7      136.08      147.22     18.81 o 
  -7  -8   7        8.82       -0.25      8.99 o 
  -6  -8   7      336.38      310.18     19.74 o 
  -5  -8   7      286.54      274.98     17.50 o 
  -4  -8   7     1221.48     1217.47     32.90 o 
  -3  -8   7      359.69      365.74     17.57 o 
  -2  -8   7        4.46        0.95      4.18 o 
  -1  -8   7        1.63        5.32      3.94 o 
   0  -8   7      872.51      914.63     18.65 o 
   1  -8   7     2428.05     2579.84     50.88 o 
   2  -8   7      147.43      129.03     12.56 o 
   3  -8   7      569.07      582.34     24.40 o 
   4  -8   7      335.20      266.28     16.29 o 
   5  -8   7      564.54      638.63     25.97 o 
   6  -8   7       63.54       74.13     12.69 o 
   7  -8   7      146.92      155.79     18.04 o 
   8  -8   7       43.58       44.59     12.89 o 
  -8  -7   7       18.64       21.29     10.99 o 
  -7  -7   7      111.72       95.10     14.37 o 
  -6  -7   7     1258.81     1318.15     36.69 o 
  -5  -7   7        0.09       -2.81      6.44 o 
  -4  -7   7      375.34      347.37     17.34 o 
  -3  -7   7     1249.11     1349.80     22.46 o 
  -2  -7   7      500.40      423.74     12.86 o 
  -1  -7   7       87.42       57.12      6.33 o 
   0  -7   7      293.30      249.43      9.66 o 
   1  -7   7     1498.43     1575.85     22.46 o 
   2  -7   7      120.83      116.50      6.70 o 
   3  -7   7      415.95      388.99     17.71 o 
   4  -7   7      252.01      194.47     13.80 o 
   5  -7   7       26.21       24.44      7.85 o 
   6  -7   7        8.36       11.41      7.93 o 
   7  -7   7       90.73       87.48     13.88 o 
   8  -7   7        1.59       -1.62      9.30 o 
  -9  -6   7       40.99       36.63     13.28 o 
  -8  -6   7      137.99      135.73     17.30 o 
  -7  -6   7       46.39       34.95     10.45 o 
  -6  -6   7      403.32      391.61     19.97 o 
  -5  -6   7        0.54        1.12      6.12 o 
  -4  -6   7       77.40       73.65     10.24 o 
  -3  -6   7       91.28       78.97      6.72 o 
  -2  -6   7     2320.42     2465.83     28.91 o 
  -1  -6   7      512.98      497.53     12.95 o 
   0  -6   7     1098.99     1092.62     18.40 o 
   1  -6   7      112.45       91.98      6.21 o 
   2  -6   7      282.22      277.12      9.35 o 
   3  -6   7     2035.71     2121.07     24.55 o 
   4  -6   7      246.92      235.56     14.01 o 
   5  -6   7       46.28       44.26      8.85 o 
   6  -6   7      796.96      747.14     27.25 o 
   7  -6   7      603.71      704.11     28.28 o 
   8  -6   7        0.98        1.38      8.97 o 
   9  -6   7        1.13       -0.35     10.56 o 
  -9  -5   7      125.45      132.36     21.67 o 
  -8  -5   7      266.84      269.65     18.97 o 
  -7  -5   7      213.97      202.84     15.65 o 
  -6  -5   7      146.96      138.01     14.14 o 
  -5  -5   7      219.87      186.66     12.89 o 
  -4  -5   7     2029.74     2099.70     26.54 o 
  -3  -5   7      455.89      402.29     11.93 o 
  -2  -5   7     1231.34     1207.19     19.52 o 
  -1  -5   7     1101.55     1160.36     18.74 o 
   0  -5   7     1837.90     1749.13     22.42 o 
   1  -5   7       60.57       49.77      5.11 o 
   2  -5   7      663.04      598.81     13.17 o 
   3  -5   7       13.15        4.13      3.29 o 
   4  -5   7      101.19       90.29      6.71 o 
   5  -5   7      100.21       78.70     10.42 o 
   6  -5   7        2.14        1.05      6.28 o 
   7  -5   7        1.62        2.54      7.58 o 
   8  -5   7      405.53      405.70     22.88 o 
   9  -5   7      192.04      206.80     19.56 o 
  -9  -4   7      146.37      157.74     28.13 o 
  -8  -4   7        8.13       -0.04      7.93 o 
  -7  -4   7       23.89       24.87      8.88 o 
  -6  -4   7       23.93       15.20      7.23 o 
  -5  -4   7     1571.23     1757.84     35.34 o 
  -4  -4   7       93.20       63.39      6.18 o 
  -3  -4   7       67.34       48.94      7.48 o 
  -2  -4   7      714.09      707.44     15.15 o 
  -1  -4   7      408.73      366.59     14.54 o 
   0  -4   7     2008.95     2163.97     23.64 o 
   1  -4   7      209.32      163.93      6.93 o 
   2  -4   7       96.24       66.43      5.33 o 
   3  -4   7     1624.59     1716.53     33.81 o 
   4  -4   7      653.78      650.57     15.15 o 
   5  -4   7     2188.59     2462.10     37.76 o 
   6  -4   7      118.68      141.45     12.77 o 
   7  -4   7      221.62      190.78     14.84 o 
   8  -4   7      622.70      673.23     27.81 o 
   9  -4   7       25.94        1.79      9.87 o 
  -9  -3   7      142.31      167.20     20.45 o 
  -8  -3   7        8.43       13.29      8.44 o 
  -7  -3   7       65.61       58.73     10.36 o 
  -6  -3   7      124.15      118.01     12.52 o 
  -5  -3   7      644.94      651.74     15.68 o 
  -4  -3   7       17.81        7.51      3.54 o 
  -3  -3   7     1839.89     1921.88     25.06 o 
  -2  -3   7      895.94      910.91     21.73 o 
  -1  -3   7      814.40      801.19     14.30 o 
   0  -3   7     1491.28     1488.91     18.53 o 
   1  -3   7        5.98       -0.15      2.30 o 
   2  -3   7      502.73      618.01     14.54 o 
   3  -3   7      911.02      897.69     16.80 o 
   4  -3   7      185.34      168.15      8.39 o 
   5  -3   7        2.88       -1.90      4.00 o 
   6  -3   7      240.89      219.09     11.00 o 
   7  -3   7      350.51      382.01     19.64 o 
   8  -3   7       32.13       17.19      8.95 o 
   9  -3   7       29.63       35.74     18.66 o 
  -9  -2   7       16.88        7.77      9.79 o 
  -8  -2   7       89.16       89.38     13.26 o 
  -7  -2   7      284.38      286.64     16.67 o 
  -6  -2   7      554.64      507.79     15.83 o 
  -5  -2   7       15.54        5.46      3.90 o 
  -4  -2   7       27.85       11.22      3.62 o 
  -3  -2   7     2076.90     1948.28     41.45 o 
  -2  -2   7     1449.20     1538.53     37.76 o 
  -1  -2   7        5.85        6.58      2.46 o 
   0  -2   7       86.83       77.13      5.70 o 
   1  -2   7     3909.92     4061.06     53.46 o 
   2  -2   7     2961.44     3146.55     28.84 o 
   3  -2   7      329.75      282.07      9.72 o 
   4  -2   7      755.53      797.86     28.89 o 
   5  -2   7     1109.27     1142.74     22.08 o 
   6  -2   7      344.00      331.92     13.37 o 
   7  -2   7      291.24      262.46     14.74 o 
   8  -2   7      214.79      225.95     16.55 o 
   9  -2   7      237.92      235.53     28.13 o 
  -9  -1   7      204.79      198.73     17.02 o 
  -8  -1   7       75.02       80.74     12.97 o 
  -7  -1   7       91.97       97.22     12.48 o 
  -6  -1   7      241.85      227.79     16.24 o 
  -5  -1   7      341.24      317.47     11.33 o 
  -4  -1   7       61.48       33.38      4.86 o 
  -3  -1   7     1138.64     1152.68     26.45 o 
  -2  -1   7      355.67      337.98     10.36 o 
  -1  -1   7     4655.77     4963.06    100.50 o 
   0  -1   7     4384.85     4878.77     58.30 o 
   1  -1   7     1811.30     1797.42     41.95 o 
   2  -1   7      228.17      233.27      8.13 o 
   3  -1   7      977.33      961.78     17.38 o 
   4  -1   7      534.71      519.70     14.17 o 
   5  -1   7     2319.43     2440.75     32.15 o 
   6  -1   7       94.67       80.22      8.80 o 
   7  -1   7       38.11       35.16      7.32 o 
   8  -1   7       25.84       28.42     15.21 o 
   9  -1   7       97.43      111.95     22.68 o 
  -9   0   7       35.22        5.50      9.88 o 
  -8   0   7      259.83      274.50     17.24 o 
  -7   0   7      177.71      150.67     16.01 o 
  -6   0   7      392.01      402.08     14.16 o 
  -5   0   7       18.54       12.20      4.29 o 
  -4   0   7     1656.87     1796.57     24.18 o 
  -3   0   7       56.24       71.61      5.26 o 
  -2   0   7     2862.82     2992.52     54.97 o 
  -1   0   7      229.88      135.02      8.27 o 
   0   0   7     1678.08     1708.35     47.01 o 
   1   0   7      700.81      695.54     18.01 o 
   2   0   7      207.30      215.41      7.81 o 
   3   0   7     1879.04     1968.48     39.88 o 
   4   0   7       91.53       96.54      7.94 o 
   5   0   7      474.39      477.10     14.77 o 
   6   0   7        4.93        3.61      4.51 o 
   7   0   7      211.53      213.72     11.94 o 
   8   0   7      189.86      179.73     16.34 o 
   9   0   7      373.70      307.15     28.85 o 
  -9   1   7       57.09       43.14     13.02 o 
  -8   1   7       59.47       64.46     12.13 o 
  -7   1   7      272.47      229.37     23.75 o 
  -6   1   7      277.10      276.61     12.08 o 
  -5   1   7       13.30        5.74      3.95 o 
  -4   1   7       12.84       15.21      4.13 o 
  -3   1   7      260.05      236.87      8.38 o 
  -2   1   7     3042.46     3152.18    101.08 o 
  -1   1   7       85.55       61.60      7.08 o 
   0   1   7      806.82      721.78     18.72 o 
   1   1   7     3183.90     3216.59     86.19 o 
   2   1   7     1490.66     1475.20     31.05 o 
   3   1   7     1697.15     1629.81     38.48 o 
   4   1   7      171.87      145.07      7.89 o 
   5   1   7       33.40       21.98      4.94 o 
   6   1   7      735.52      765.57     23.01 o 
   7   1   7      336.60      332.75     18.31 o 
   8   1   7        1.71       -4.54      7.91 o 
   9   1   7        1.99        1.97     10.09 o 
  -9   2   7      135.28      149.70     25.55 o 
  -8   2   7       84.51       89.69     13.60 o 
  -7   2   7       57.74       39.26      9.54 o 
  -6   2   7      510.91      554.97     16.68 o 
  -5   2   7      578.70      543.11     22.23 o 
  -4   2   7     1935.51     2063.24     26.98 o 
  -3   2   7     1132.97     1218.46     18.82 o 
  -2   2   7     1490.86     1444.33     18.84 o 
  -1   2   7      498.23      524.80     16.59 o 
   0   2   7     1714.93     1726.07     59.49 o 
   1   2   7      105.11      109.24      9.41 o 
   2   2   7      844.32      824.62     14.78 o 
   3   2   7       79.11       56.96      5.86 o 
   4   2   7       11.79        7.53      3.67 o 
   5   2   7      739.15      754.58     18.09 o 
   6   2   7       31.62       18.12      7.43 o 
   7   2   7        8.24        4.70      7.62 o 
   8   2   7       26.79       29.80     10.68 o 
   9   2   7       12.12       10.59     11.05 o 
  -8   3   7        5.74       -1.08      8.26 o 
  -7   3   7      262.14      297.78     14.09 o 
  -6   3   7       14.77       11.46      5.80 o 
  -5   3   7       59.01       24.35      5.44 o 
  -4   3   7      555.61      545.84     14.66 o 
  -3   3   7      492.33      500.38     17.85 o 
  -2   3   7       24.44       13.64      3.65 o 
  -1   3   7       13.23        3.05      2.53 o 
   0   3   7      632.82      541.78     24.64 o 
   1   3   7      148.69      101.71      5.97 o 
   2   3   7      560.60      546.51     13.26 o 
   3   3   7      152.28      135.47      7.92 o 
   4   3   7     1546.24     1606.59     25.35 o 
   5   3   7       69.50       67.29      7.43 o 
   6   3   7      167.54      167.10     13.41 o 
   7   3   7      240.72      209.46     16.57 o 
   8   3   7      193.34      192.45     23.18 o 
   9   3   7        2.26        0.67     10.78 o 
  -8   4   7       36.45       21.24     14.35 o 
  -7   4   7      224.38      208.05     15.78 o 
  -6   4   7      162.14      133.47     12.93 o 
  -5   4   7      542.24      547.75     18.05 o 
  -4   4   7        9.32        2.60      4.05 o 
  -3   4   7      857.71      904.28     18.02 o 
  -2   4   7      301.25      244.70     11.47 o 
  -1   4   7     1606.45     1692.86     21.31 o 
   0   4   7      162.66      125.53      6.35 o 
   1   4   7      348.13      337.28     10.21 o 
   2   4   7       12.67        2.79      3.55 o 
   3   4   7      167.97      150.75      8.34 o 
   4   4   7       15.65       15.13      5.84 o 
   5   4   7      190.93      156.21     13.23 o 
   6   4   7        5.50        2.77      6.72 o 
   7   4   7       53.23       35.81     10.91 o 
   8   4   7        7.45        9.23     10.47 o 
  -8   5   7       28.63       32.01     14.93 o 
  -7   5   7        8.26        1.29     11.63 o 
  -6   5   7       45.95       32.15     13.35 o 
  -5   5   7      552.96      606.71     22.35 o 
  -4   5   7        1.02        0.78      4.56 o 
  -3   5   7       22.71        5.21      4.20 o 
  -2   5   7      110.66       83.07      9.62 o 
  -1   5   7       80.80       71.02     11.17 o 
   0   5   7        0.42       -1.11      3.15 o 
   1   5   7     1825.37     1943.09     57.24 o 
   2   5   7      126.43      100.13      7.85 o 
   3   5   7      227.08      189.44      9.91 o 
   4   5   7      182.70      159.55      9.51 o 
   5   5   7      218.98      185.27     15.29 o 
   6   5   7      221.33      203.41     16.08 o 
   7   5   7       39.37       36.06     11.62 o 
   8   5   7       87.74      103.04     16.63 o 
  -8   6   7        7.99       14.78     14.78 o 
  -7   6   7      177.40      179.55     25.12 o 
  -6   6   7       96.27       90.71     18.95 o 
  -5   6   7      511.76      504.22     33.59 o 
  -4   6   7       21.60       22.13      7.81 o 
  -3   6   7      601.76      629.34     22.56 o 
  -2   6   7      320.36      267.68     15.19 o 
  -1   6   7      357.13      373.74     17.29 o 
   0   6   7      332.93      319.26     16.53 o 
   1   6   7     1196.60     1237.87     30.65 o 
   2   6   7       53.27       37.21      6.15 o 
   3   6   7      884.40      933.76     21.42 o 
   4   6   7      218.09      185.91     15.08 o 
   5   6   7      104.43       88.96     13.36 o 
   6   6   7       41.81       20.02     10.00 o 
   7   6   7       18.51       16.22     17.51 o 
  -7   7   7        3.04        4.74     14.35 o 
  -6   7   7      107.51      102.19     20.24 o 
  -5   7   7        1.69        2.87      9.76 o 
  -4   7   7      375.71      375.47     29.85 o 
  -3   7   7        4.04       -1.13      6.74 o 
  -2   7   7      117.46      130.54     13.53 o 
  -1   7   7        2.71       -1.08      5.66 o 
   0   7   7        3.61        2.65      5.86 o 
   1   7   7       43.35       43.56      8.89 o 
   2   7   7       96.87       97.77     12.10 o 
   3   7   7      467.58      434.03     31.72 o 
   4   7   7      435.71      410.06     33.01 o 
   5   7   7        9.24        7.32     14.78 o 
   6   7   7        1.28       -9.90     14.93 o 
   7   7   7      111.80      115.83     27.27 o 
  -6   8   7       22.91       12.20     14.35 o 
  -5   8   7      157.84      141.38     24.40 o 
  -4   8   7       76.12       92.00     19.09 o 
  -3   8   7       86.33       84.54     18.23 o 
  -2   8   7      387.75      427.57     21.00 o 
  -1   8   7       46.79       41.30      9.88 o 
   0   8   7      164.16      162.58     14.41 o 
   1   8   7      426.32      431.61     29.21 o 
   2   8   7      425.95      401.99     20.38 o 
   3   8   7       99.92       84.97     21.10 o 
   4   8   7      140.86      139.80     25.40 o 
   5   8   7       12.94       10.19     16.51 o 
   6   8   7       22.07       32.58     20.09 o 
  -5   9   7       61.13       62.29     18.37 o 
  -4   9   7      133.23      159.75     25.26 o 
  -3   9   7       13.38        7.89     11.20 o 
  -2   9   7      711.69      821.56     43.49 o 
  -1   9   7        9.51        2.31      8.11 o 
   0   9   7       85.05      109.71     14.27 o 
   1   9   7       39.67       28.52      9.70 o 
   2   9   7      165.27      131.62     24.11 o 
   3   9   7        1.72        3.88     14.64 o 
   4   9   7      294.19      324.66     32.58 o 
   5   9   7       96.43       85.83     24.97 o 
  -4  10   7       42.08       44.64     17.37 o 
  -3  10   7        4.00       -0.29     13.35 o 
  -2  10   7       97.34      100.33     20.52 o 
  -1  10   7       38.91       19.09     13.49 o 
   0  10   7      180.85      188.27     17.28 o 
   1  10   7      161.35      159.17     26.70 o 
   2  10   7       26.05       24.83     17.51 o 
   3  10   7       36.77       24.40     18.23 o 
  -2  11   7       80.38       87.27     20.09 o 
  -1  11   7       62.91       52.96     18.23 o 
   0  11   7      222.49      256.06     27.41 o 
   1  11   7      167.33      181.42     30.14 o 
  -3 -13   8      127.90      161.47     27.13 o 
  -2 -13   8        5.46        7.32     13.06 o 
  -1 -13   8      116.05      111.67     22.68 o 
   0 -13   8       10.49        3.44     11.91 o 
   1 -13   8      437.41      498.05     25.15 o 
   2 -13   8       44.89       34.17     15.29 o 
   3 -13   8       16.96       11.57     11.70 o 
  -4 -12   8       31.07       46.33     12.59 o 
  -3 -12   8      126.51      128.89     24.40 o 
  -2 -12   8       25.00       19.95     13.06 o 
  -1 -12   8       91.91      108.94     20.81 o 
   0 -12   8       34.79       27.12      9.78 o 
   1 -12   8      146.90      143.38     15.86 o 
   2 -12   8       37.77       26.10     10.14 o 
   3 -12   8      108.72      115.71     15.26 o 
   4 -12   8       15.52        1.87      8.93 o 
   5 -12   8       49.06       23.85     11.46 o 
  -5 -11   8       22.27       11.31     10.52 o 
  -4 -11   8       77.61       83.16     14.11 o 
  -3 -11   8       12.61       10.10      8.77 o 
  -2 -11   8       16.98       24.54     13.06 o 
  -1 -11   8      358.26      378.05     29.57 o 
   0 -11   8       70.14       46.20      9.83 o 
   1 -11   8       90.44       79.56     12.08 o 
   2 -11   8        2.93        0.31      7.17 o 
   3 -11   8        1.62       -2.23      7.52 o 
   4 -11   8       17.51        7.51      8.72 o 
   5 -11   8        1.65      -11.65      8.46 o 
   6 -11   8        0.08       -9.39      9.84 o 
  -6 -10   8      335.96      387.94     23.42 o 
  -5 -10   8       39.85       28.44     10.89 o 
  -4 -10   8        6.82        5.74      8.42 o 
  -3 -10   8       71.08       55.79     11.11 o 
  -2 -10   8      309.45      328.18     30.28 o 
  -1 -10   8      203.72      161.02     15.29 o 
   0 -10   8       65.75       55.99      9.87 o 
   1 -10   8      178.72      177.49     17.80 o 
   2 -10   8      541.36      555.70     23.10 o 
   3 -10   8      334.01      279.64     28.35 o 
   4 -10   8      149.81      152.02     16.51 o 
   5 -10   8      280.66      300.91     20.01 o 
   6 -10   8       73.11       45.45     12.59 o 
   7 -10   8        3.03       -0.41     10.50 o 
  -7  -9   8      137.39      143.39     18.62 o 
  -6  -9   8       17.06       16.42     10.34 o 
  -5  -9   8       96.63       96.92     13.98 o 
  -4  -9   8       39.99       57.76     16.79 o 
  -3  -9   8        0.26        2.37      6.94 o 
  -2  -9   8      211.88      205.80     13.73 o 
  -1  -9   8        1.27        0.45      4.34 o 
   0  -9   8        2.97        1.08      5.18 o 
   1  -9   8      392.09      365.63     18.02 o 
   2  -9   8      186.87      150.20     12.34 o 
   3  -9   8      427.31      441.69     26.98 o 
   4  -9   8      250.37      244.77     16.99 o 
   5  -9   8       24.29       17.27      9.07 o 
   6  -9   8       65.50       59.73     12.41 o 
   7  -9   8       16.37        9.63      9.82 o 
  -7  -8   8       11.71       11.31     10.18 o 
  -6  -8   8       19.48        2.39      8.52 o 
  -5  -8   8       61.79       68.44     12.22 o 
  -4  -8   8      637.48      669.60     24.96 o 
  -3  -8   8        3.91        7.26      6.10 o 
  -2  -8   8      288.43      234.23     10.66 o 
  -1  -8   8      238.58      225.99     11.82 o 
   0  -8   8      114.52      101.44      7.75 o 
   1  -8   8      676.44      705.10     23.26 o 
   2  -8   8       48.12       39.42      8.22 o 
   3  -8   8      177.79      136.57     12.28 o 
   4  -8   8      993.95     1012.57     30.69 o 
   5  -8   8      143.47      124.82     14.24 o 
   6  -8   8      101.83      117.55     14.90 o 
   7  -8   8       13.10        8.45      9.38 o 
   8  -8   8       27.74       19.79     12.00 o 
  -8  -7   8       38.80       12.94     11.11 o 
  -7  -7   8      204.80      210.39     17.32 o 
  -6  -7   8       38.96       12.34      8.66 o 
  -5  -7   8      409.26      405.41     20.10 o 
  -4  -7   8        0.08        4.00      6.59 o 
  -3  -7   8      120.64      130.17      8.36 o 
  -2  -7   8        1.39        0.73      3.65 o 
  -1  -7   8     1807.82     1840.23     26.55 o 
   0  -7   8        1.48       -1.04      3.11 o 
   1  -7   8      248.96      217.17      9.27 o 
   2  -7   8      178.63      177.23      8.53 o 
   3  -7   8       19.36       14.43      6.19 o 
   4  -7   8      305.11      290.79     16.69 o 
   5  -7   8      261.82      214.49     15.48 o 
   6  -7   8      592.35      595.63     25.91 o 
   7  -7   8       83.75       72.55     13.75 o 
   8  -7   8      203.85      233.25     20.73 o 
  -8  -6   8      175.43      163.86     27.99 o 
  -7  -6   8      189.58      187.97     15.83 o 
  -6  -6   8      167.37      132.21     14.88 o 
  -5  -6   8      119.66      136.92     14.21 o 
  -4  -6   8       16.80        7.52      5.82 o 
  -3  -6   8      139.56      124.48      7.78 o 
  -2  -6   8      291.60      272.69     10.59 o 
  -1  -6   8     2983.51     3108.58     32.99 o 
   0  -6   8       48.74       39.41      5.30 o 
   1  -6   8     2058.83     2274.72     27.86 o 
   2  -6   8      117.12      108.48      6.84 o 
   3  -6   8       69.44       54.94      6.34 o 
   4  -6   8       80.98       89.70     11.11 o 
   5  -6   8       28.15       28.49      8.32 o 
   6  -6   8      270.05      269.10     17.85 o 
   7  -6   8      466.43      493.35     24.78 o 
   8  -6   8        3.57       -7.33      9.24 o 
   9  -6   8       25.45        1.16     10.98 o 
  -9  -5   8       16.37       10.10     11.01 o 
  -8  -5   8      544.30      594.21     39.18 o 
  -7  -5   8      171.97      162.62     20.31 o 
  -6  -5   8       93.07       95.47     12.83 o 
  -5  -5   8      216.45      209.22     13.95 o 
  -4  -5   8      816.45      802.21     17.80 o 
  -3  -5   8      768.50      791.68     17.07 o 
  -2  -5   8     1166.50     1161.75     20.17 o 
  -1  -5   8      124.72       98.90      6.37 o 
   0  -5   8        0.97        0.16      2.67 o 
   1  -5   8      832.11      785.50     15.79 o 
   2  -5   8      705.54      649.05     14.56 o 
   3  -5   8       90.71       67.98      6.66 o 
   4  -5   8        4.57        3.32      3.73 o 
   5  -5   8       41.75       40.83      8.23 o 
   6  -5   8      133.26      113.02     13.34 o 
   7  -5   8      234.85      225.73     16.97 o 
   8  -5   8        9.62        9.36      9.41 o 
   9  -5   8       22.26       13.01     11.10 o 
  -9  -4   8        9.86       -0.34      9.75 o 
  -8  -4   8      144.92      126.83     15.98 o 
  -7  -4   8       38.44       18.77      8.70 o 
  -6  -4   8       21.07       20.15      7.91 o 
  -5  -4   8       28.56       20.31      7.10 o 
  -4  -4   8     1044.99     1060.87     20.07 o 
  -3  -4   8      506.90      435.50     17.25 o 
  -2  -4   8      297.81      228.53      9.03 o 
  -1  -4   8     1718.73     1749.84     22.67 o 
   0  -4   8     1643.98     1693.24     27.00 o 
   1  -4   8     1714.64     1616.64     21.75 o 
   2  -4   8       93.37       79.38      7.74 o 
   3  -4   8      629.10      665.49     15.39 o 
   4  -4   8      281.17      222.18      9.87 o 
   5  -4   8       59.96       59.95      7.36 o 
   6  -4   8      102.40       64.76     10.65 o 
   7  -4   8        2.60        5.04      8.06 o 
   8  -4   8       51.22       49.39     14.86 o 
   9  -4   8       22.37       27.67     12.22 o 
  -9  -3   8        0.42       -0.31      9.83 o 
  -8  -3   8      205.65      241.99     26.12 o 
  -7  -3   8      146.23      146.39     15.12 o 
  -6  -3   8     1081.17     1128.43     30.14 o 
  -5  -3   8      157.50      136.45      8.53 o 
  -4  -3   8     1009.91     1057.31     19.85 o 
  -3  -3   8        6.22        7.12      3.44 o 
  -2  -3   8     2164.73     2262.29     26.16 o 
  -1  -3   8       40.84       27.07      4.07 o 
   0  -3   8     2920.23     2850.37     59.51 o 
   1  -3   8      420.31      451.39     11.28 o 
   2  -3   8      339.02      288.45      9.81 o 
   3  -3   8      488.24      450.89     12.80 o 
   4  -3   8      656.90      659.88     16.42 o 
   5  -3   8       10.08        0.54      4.43 o 
   6  -3   8      241.49      221.65     11.67 o 
   7  -3   8      397.94      403.75     20.85 o 
   8  -3   8      261.10      255.00     18.20 o 
   9  -3   8      396.56      433.46     37.03 o 
  -9  -2   8       82.77       77.74     14.69 o 
  -8  -2   8        0.56        6.27      8.26 o 
  -7  -2   8      346.32      365.92     18.91 o 
  -6  -2   8       27.62       17.41      5.52 o 
  -5  -2   8      119.85      108.77      7.85 o 
  -4  -2   8      559.46      527.64     13.89 o 
  -3  -2   8        5.16        5.10      3.01 o 
  -2  -2   8      392.61      331.01     14.99 o 
  -1  -2   8      545.50      565.27     11.53 o 
   0  -2   8      181.23      222.24      7.17 o 
   1  -2   8       27.42       22.07      3.65 o 
   2  -2   8      131.29       79.95      6.07 o 
   3  -2   8      966.70     1024.59     18.94 o 
   4  -2   8      903.30      976.86     19.95 o 
   5  -2   8      219.64      180.52      9.95 o 
   6  -2   8      507.38      504.76     16.62 o 
   7  -2   8      604.17      611.44     23.93 o 
   8  -2   8        1.27        0.36      8.13 o 
   9  -2   8       66.97       72.05     22.25 o 
  -9  -1   8        6.64        1.31      9.64 o 
  -8  -1   8      102.88       77.19     12.47 o 
  -7  -1   8       48.12       28.67      8.87 o 
  -6  -1   8       63.21       42.36      7.37 o 
  -5  -1   8      870.07      874.14     18.80 o 
  -4  -1   8      904.49      878.30     23.31 o 
  -3  -1   8       14.47        3.39      2.94 o 
  -2  -1   8      654.80      604.26     12.26 o 
  -1  -1   8     1658.94     1631.68     16.60 o 
   0  -1   8       98.96       84.74      8.17 o 
   1  -1   8      240.17      194.24      6.84 o 
   2  -1   8     1189.47     1206.39     26.68 o 
   3  -1   8      247.93      241.02      9.65 o 
   4  -1   8      959.15     1016.66     20.45 o 
   5  -1   8      881.29      891.94     20.47 o 
   6  -1   8       17.57       14.20      6.07 o 
   7  -1   8        3.97        9.22      6.16 o 
   8  -1   8       27.32       23.83     14.93 o 
   9  -1   8        3.03       -2.58     12.34 o 
  -9   0   8      296.63      318.49     20.69 o 
  -8   0   8        0.22        5.59      8.58 o 
  -7   0   8       83.13       75.72      9.55 o 
  -6   0   8        0.01       -1.13      4.41 o 
  -5   0   8      370.96      371.13     12.78 o 
  -4   0   8       49.89       39.75      6.27 o 
  -3   0   8      705.13      700.38     20.25 o 
  -2   0   8      158.68      150.03      8.47 o 
  -1   0   8     2325.21     2283.19     36.60 o 
   0   0   8      938.99      773.54     25.48 o 
   1   0   8      206.10      171.52     10.19 o 
   2   0   8      153.13      106.82      6.14 o 
   3   0   8       30.79       16.28      4.32 o 
   4   0   8      374.50      340.81     12.91 o 
   5   0   8      381.35      377.86     13.75 o 
   6   0   8      616.84      678.85     18.76 o 
   7   0   8      174.91      184.03     11.84 o 
   8   0   8      192.15      197.15     16.21 o 
   9   0   8       84.67       82.96     21.39 o 
  -9   1   8       18.53       14.35     16.65 o 
  -8   1   8       93.26      104.40     14.16 o 
  -7   1   8       35.76       36.04      7.43 o 
  -6   1   8        5.74        3.62      5.00 o 
  -5   1   8      108.68       97.28      7.83 o 
  -4   1   8      105.75       98.41      7.17 o 
  -3   1   8     3868.68     4198.84     56.74 o 
  -2   1   8      277.40      256.99     12.58 o 
  -1   1   8      297.96      250.85     12.23 o 
   0   1   8        0.34        2.84      3.50 o 
   1   1   8     2233.62     2306.21     36.10 o 
   2   1   8      238.50      209.54      7.58 o 
   3   1   8     3538.00     3609.88     34.22 o 
   4   1   8        9.48        3.24      3.73 o 
   5   1   8      302.34      267.42     11.42 o 
   6   1   8       91.26       85.51      9.89 o 
   7   1   8      239.91      212.54     15.30 o 
   8   1   8        1.48       -3.14      7.92 o 
   9   1   8        6.42        6.04     10.81 o 
  -8   2   8      117.43      116.49     17.08 o 
  -7   2   8      250.66      212.45     15.22 o 
  -6   2   8      166.02      151.20     13.18 o 
  -5   2   8       21.50       20.43      5.46 o 
  -4   2   8     1249.91     1201.05     21.25 o 
  -3   2   8      285.70      280.95     14.08 o 
  -2   2   8      195.42      166.24     10.81 o 
  -1   2   8      229.33      194.43     13.20 o 
   0   2   8      234.26      194.64     11.21 o 
   1   2   8     1392.86     1355.81     28.78 o 
   2   2   8      111.40      109.82      7.08 o 
   3   2   8      734.97      757.33     16.18 o 
   4   2   8       21.35       20.09      4.76 o 
   5   2   8       30.28       24.24      5.75 o 
   6   2   8      172.19      146.29     13.30 o 
   7   2   8       26.72       25.24      9.89 o 
   8   2   8       29.31       15.89     10.27 o 
  -7   3   8        0.45       -3.28      7.17 o 
  -6   3   8      291.61      311.31     17.32 o 
  -5   3   8       11.75       11.88      9.90 o 
  -4   3   8      663.42      671.55     22.39 o 
  -3   3   8        6.50        1.26      4.80 o 
  -2   3   8      201.15      180.35     11.39 o 
  -1   3   8     3465.22     3453.41    103.34 o 
   0   3   8       25.62       26.91      6.28 o 
   1   3   8      829.68      784.68     30.07 o 
   2   3   8      701.70      675.92     14.95 o 
   3   3   8       52.10       43.98      6.02 o 
   4   3   8        5.48        1.05      4.25 o 
   5   3   8      984.37     1020.30     22.06 o 
   6   3   8        6.74        6.44      7.23 o 
   7   3   8      168.49      174.44     16.03 o 
   8   3   8       22.16       15.59     10.82 o 
  -8   4   8       50.15       42.05     17.94 o 
  -7   4   8        3.24        0.29     11.34 o 
  -6   4   8     1070.18     1166.76     46.43 o 
  -5   4   8       49.03       40.25      9.83 o 
  -4   4   8      295.95      271.49     15.30 o 
  -3   4   8       63.85       36.91      7.56 o 
  -2   4   8      854.03      815.81     34.88 o 
  -1   4   8      161.70      134.68     10.34 o 
   0   4   8      861.68      798.75     24.40 o 
   1   4   8      333.63      318.39     15.61 o 
   2   4   8     1439.06     1526.12     32.85 o 
   3   4   8      398.41      370.98     17.17 o 
   4   4   8      141.54      135.46      9.31 o 
   5   4   8       10.96        5.95      7.61 o 
   6   4   8      108.41      115.93     14.15 o 
   7   4   8       39.95       28.48     11.00 o 
   8   4   8        9.43       21.96     17.94 o 
  -8   5   8      272.96      277.15     30.14 o 
  -7   5   8        1.18        0.43     11.20 o 
  -6   5   8      425.03      389.82     30.43 o 
  -5   5   8      476.31      485.35     38.82 o 
  -4   5   8      194.78      206.21     14.34 o 
  -3   5   8      221.53      184.92     13.17 o 
  -2   5   8        2.15        1.98      4.86 o 
  -1   5   8        5.49        3.06      5.34 o 
   0   5   8      734.67      739.35     24.05 o 
   1   5   8        1.42        0.07      5.45 o 
   2   5   8      457.78      478.35     19.96 o 
   3   5   8       12.56        2.74      5.35 o 
   4   5   8      239.00      238.96     15.07 o 
   5   5   8       92.60       51.96     18.23 o 
   6   5   8       15.51       20.81     15.50 o 
   7   5   8       90.94       61.86     21.39 o 
  -7   6   8        4.02       -3.16     13.20 o 
  -6   6   8        6.97       -1.87     10.05 o 
  -5   6   8       25.30       17.94     11.77 o 
  -4   6   8      566.70      584.64     23.45 o 
  -3   6   8        0.73       -1.65      6.12 o 
  -2   6   8       31.43       26.41      7.91 o 
  -1   6   8      116.21       89.05     11.19 o 
   0   6   8      373.58      386.17     18.63 o 
   1   6   8        2.72        3.29      5.54 o 
   2   6   8      207.21      226.60     14.90 o 
   3   6   8      126.86       95.01     12.07 o 
   4   6   8      495.40      513.55     35.88 o 
   5   6   8        0.85        5.45     13.92 o 
   6   6   8       81.62       70.62     22.53 o 
   7   6   8       18.70       18.66     19.66 o 
  -6   7   8      164.34      145.97     25.55 o 
  -5   7   8       47.78       46.93     15.07 o 
  -4   7   8       67.90       62.00     15.93 o 
  -3   7   8      259.56      278.23     16.95 o 
  -2   7   8       21.76       23.90      8.48 o 
  -1   7   8     1355.41     1520.86     37.45 o 
   0   7   8       40.22       27.88      8.44 o 
   1   7   8       19.26       13.83      7.66 o 
   2   7   8      428.02      462.37     21.40 o 
   3   7   8      145.55      108.36     21.39 o 
   4   7   8       70.09       64.73     19.38 o 
   5   7   8      318.40      299.54     30.86 o 
   6   7   8      125.43      166.21     30.57 o 
  -6   8   8        0.17        0.86     13.06 o 
  -5   8   8        1.25        1.00     12.34 o 
  -4   8   8       71.14       77.07     18.52 o 
  -3   8   8      108.96      138.51     21.82 o 
  -2   8   8       59.24       54.15     11.31 o 
  -1   8   8      144.82      166.96     16.58 o 
   0   8   8       34.71       25.26      9.24 o 
   1   8   8      601.51      629.35     25.55 o 
   2   8   8       26.40       30.26      9.50 o 
   3   8   8       78.06       95.73     22.10 o 
   4   8   8       15.60       13.49     16.22 o 
   5   8   8      167.00      184.00     31.00 o 
  -5   9   8      108.07      142.81     24.40 o 
  -4   9   8       29.87       27.41     14.50 o 
  -3   9   8      220.93      215.15     25.26 o 
  -2   9   8       66.44       92.15     19.09 o 
  -1   9   8      134.99      142.10     16.34 o 
   0   9   8      132.18      106.43     14.45 o 
   1   9   8      368.77      391.06     21.93 o 
   3   9   8        8.26       12.49     17.51 o 
   4   9   8       97.36       88.41     24.83 o 
  -3  10   8        0.63        2.58     13.78 o 
  -2  10   8       50.51       65.74     19.23 o 
  -1  10   8      294.04      340.31     30.86 o 
   0  10   8        9.45        6.93     10.52 o 
   1  10   8        1.96       10.33     16.36 o 
   2  10   8       56.86       38.04     20.81 o 
  -2 -13   9        1.80        8.04     12.92 o 
  -1 -13   9      121.18      131.47     24.69 o 
   0 -13   9       39.07       30.86     15.93 o 
   1 -13   9       10.01       -2.31      9.15 o 
   2 -13   9      256.82      273.10     23.40 o 
   3 -13   9        1.48       -1.55      9.62 o 
  -4 -12   9        0.44        3.82      9.82 o 
  -3 -12   9      153.03      148.84     25.84 o 
  -2 -12   9        1.38       -8.04     10.91 o 
  -1 -12   9        0.89        1.58     10.48 o 
   0 -12   9      164.08      179.80     17.48 o 
   1 -12   9      315.56      350.23     23.75 o 
   2 -12   9      450.70      505.77     25.40 o 
   3 -12   9       15.56       10.24      9.67 o 
   4 -12   9       14.50       16.03     10.64 o 
   5 -12   9      124.40       94.38     16.29 o 
  -5 -11   9        1.38        3.51      9.56 o 
  -4 -11   9        0.62       -1.06      9.13 o 
  -3 -11   9      101.11      120.64     15.86 o 
  -2 -11   9        0.71       -0.43     10.62 o 
  -1 -11   9      373.62      440.63     32.44 o 
   0 -11   9       21.24       14.90      8.03 o 
   1 -11   9      124.20      144.84     39.26 o 
   2 -11   9       66.95       63.95     12.12 o 
   3 -11   9       48.81       30.35     10.26 o 
   4 -11   9       96.98      119.97     15.78 o 
   5 -11   9      175.06      190.37     35.81 o 
   6 -11   9      301.19      357.84     37.03 o 
  -6 -10   9        1.11       -1.12      9.89 o 
  -5 -10   9      339.05      374.24     22.20 o 
  -4 -10   9        1.39        3.29      8.61 o 
  -3 -10   9      182.92      183.65     14.81 o 
  -2 -10   9       39.89       23.91      8.73 o 
  -1 -10   9      250.05      239.96     14.96 o 
   0 -10   9       14.37        6.47      6.47 o 
   1 -10   9       66.19       41.18      9.30 o 
   2 -10   9       31.44       17.82      7.89 o 
   3 -10   9       43.41       41.13     10.37 o 
   4 -10   9      335.22      340.29     33.30 o 
   5 -10   9      120.80      140.61     16.96 o 
   6 -10   9        8.64       -0.61      9.79 o 
  -7  -9   9       21.21       15.47     11.62 o 
  -6  -9   9      172.20      173.57     18.88 o 
  -5  -9   9        4.70        5.99      8.41 o 
  -4  -9   9       21.55       30.86     10.05 o 
  -3  -9   9      290.13      288.42     20.81 o 
  -2  -9   9        2.57        0.04      6.17 o 
  -1  -9   9      148.11      135.88     11.70 o 
   0  -9   9       57.94       32.61     10.48 o 
   1  -9   9       46.66       21.51      7.17 o 
   2  -9   9      115.71      102.77     12.52 o 
   3  -9   9      392.35      404.88     20.28 o 
   4  -9   9      237.09      204.79     15.97 o 
   5  -9   9      346.24      373.99     21.87 o 
   6  -9   9        4.03        2.10      9.37 o 
   7  -9   9      340.47      404.45     25.27 o 
  -7  -8   9       11.17       13.31     11.09 o 
  -6  -8   9       66.88       82.11     14.51 o 
  -5  -8   9       79.91       58.15     11.91 o 
  -4  -8   9       94.08       87.10     12.42 o 
  -3  -8   9      903.69      924.04     28.19 o 
  -2  -8   9      232.81      214.84     10.58 o 
  -1  -8   9       68.63       66.02     15.09 o 
   0  -8   9     1347.10     1374.43     24.21 o 
   1  -8   9      539.71      519.21     14.90 o 
   2  -8   9       18.72        9.08      6.01 o 
   3  -8   9       60.95       58.73     10.14 o 
   4  -8   9      106.40       94.49     12.58 o 
   5  -8   9      378.69      363.43     20.72 o 
   6  -8   9       88.44       72.87     13.41 o 
   7  -8   9       70.78       70.64     14.47 o 
   8  -8   9       44.27       39.99     13.35 o 
  -8  -7   9       15.40       14.60     11.40 o 
  -7  -7   9       92.06       81.02     14.56 o 
  -6  -7   9      312.70      335.29     20.25 o 
  -5  -7   9        4.93        3.63      7.24 o 
  -4  -7   9      433.28      485.72     21.09 o 
  -3  -7   9       22.13       22.62      5.36 o 
  -2  -7   9        3.37        5.38      4.35 o 
  -1  -7   9      797.98      762.37     17.71 o 
   0  -7   9      483.17      480.85     14.99 o 
   1  -7   9       14.55       10.13      4.49 o 
   2  -7   9      467.66      458.32     13.76 o 
   3  -7   9       74.00       74.30     10.53 o 
   4  -7   9      175.21      176.57     13.49 o 
   5  -7   9      236.06      238.28     27.34 o 
   6  -7   9       84.51       82.63     13.24 o 
   7  -7   9      277.81      293.74     20.52 o 
   8  -7   9      122.68      170.10     19.83 o 
  -8  -6   9        9.19        0.89     10.17 o 
  -7  -6   9      112.33      110.90     15.41 o 
  -6  -6   9      190.17      182.70     15.12 o 
  -5  -6   9        4.71        1.71      6.64 o 
  -4  -6   9      136.27      106.50     12.33 o 
  -3  -6   9      628.05      620.95     16.53 o 
  -2  -6   9      139.68      107.01      7.73 o 
  -1  -6   9      131.13      115.02      7.32 o 
   0  -6   9      341.84      368.09     15.14 o 
   1  -6   9       66.95       53.48      6.28 o 
   2  -6   9     1943.76     2014.28     28.72 o 
   3  -6   9      660.61      618.35     21.50 o 
   4  -6   9       51.07       44.74      8.42 o 
   5  -6   9       35.25       20.29      7.66 o 
   6  -6   9      221.09      237.48     17.05 o 
   7  -6   9      500.48      549.24     26.42 o 
   8  -6   9      171.17      203.38     20.81 o 
  -8  -5   9        0.90       -6.70      9.67 o 
  -7  -5   9      138.77      141.91     16.50 o 
  -6  -5   9       43.98       40.59     10.24 o 
  -5  -5   9      285.00      303.17     16.90 o 
  -4  -5   9      247.43      229.60     10.63 o 
  -3  -5   9     2831.94     3010.29     34.97 o 
  -2  -5   9      743.42      715.10     16.71 o 
  -1  -5   9      182.40      173.68      8.43 o 
   0  -5   9      350.37      327.18     14.77 o 
   1  -5   9       34.51       23.89      4.48 o 
   2  -5   9      330.92      329.82     11.31 o 
   3  -5   9      134.66      112.30      7.78 o 
   4  -5   9     1105.85     1162.13     30.03 o 
   5  -5   9        2.62        0.38      5.90 o 
   6  -5   9      684.45      798.28     28.34 o 
   7  -5   9      519.13      565.45     25.72 o 
   8  -5   9       28.39       32.21     10.99 o 
  -9  -4   9      214.81      229.36     28.42 o 
  -8  -4   9       75.14       58.75     13.12 o 
  -7  -4   9       68.64       79.43     13.09 o 
  -6  -4   9       36.17       20.67      8.34 o 
  -5  -4   9      739.45      769.08     35.02 o 
  -4  -4   9        9.40        4.06      4.22 o 
  -3  -4   9     3160.50     3435.26     36.04 o 
  -2  -4   9      446.29      405.53     12.21 o 
  -1  -4   9     1407.93     1379.23     24.99 o 
   0  -4   9      638.43      641.97     14.36 o 
   1  -4   9       52.80       41.10      5.40 o 
   2  -4   9      810.39      799.10     16.81 o 
   3  -4   9     1271.82     1247.17     22.10 o 
   4  -4   9      372.20      384.05     13.56 o 
   5  -4   9      838.10      852.02     27.09 o 
   6  -4   9       26.45       23.40      9.98 o 
   7  -4   9        5.86        4.17      8.17 o 
   8  -4   9        4.61        3.28      9.86 o 
   9  -4   9       56.88       35.16     19.95 o 
  -9  -3   9        7.41        3.41     10.75 o 
  -8  -3   9        5.59        8.96      9.59 o 
  -7  -3   9      304.35      321.74     18.64 o 
  -6  -3   9      220.58      189.71     13.79 o 
  -5  -3   9     1204.56     1262.00     23.56 o 
  -4  -3   9      146.52      113.26      7.72 o 
  -3  -3   9     1061.51     1119.16     20.31 o 
  -2  -3   9      230.84      209.32      8.64 o 
  -1  -3   9     1283.08     1282.93     19.27 o 
   0  -3   9        6.62        2.84      2.87 o 
   1  -3   9       60.45       66.91      5.94 o 
   2  -3   9       19.19        7.87      4.78 o 
   3  -3   9      504.39      533.97     14.57 o 
   4  -3   9      290.32      285.98     11.84 o 
   5  -3   9       19.57       17.17      5.57 o 
   6  -3   9        2.72       -1.10      5.84 o 
   7  -3   9      115.16       96.46     13.33 o 
   8  -3   9      207.57      226.74     17.69 o 
   9  -3   9        9.45        9.76     16.65 o 
  -9  -2   9        6.62       10.91     15.79 o 
  -8  -2   9      138.22      139.82     21.03 o 
  -7  -2   9      173.94      167.14     13.69 o 
  -6  -2   9      696.36      739.78     28.85 o 
  -5  -2   9      934.48     1048.85     21.57 o 
  -4  -2   9      333.85      326.55     11.56 o 
  -3  -2   9     1498.20     1520.36     26.23 o 
  -2  -2   9       12.34        7.52      3.27 o 
  -1  -2   9      831.37      792.33     13.74 o 
   0  -2   9      842.01      827.48     13.72 o 
   1  -2   9     1119.43     1048.75     16.80 o 
   2  -2   9        9.73       13.32      3.99 o 
   3  -2   9      417.12      412.68     12.82 o 
   4  -2   9      711.54      690.52     17.53 o 
   5  -2   9      741.39      759.47     19.79 o 
   6  -2   9      203.53      193.88     11.79 o 
   7  -2   9      144.57      142.79     15.08 o 
   8  -2   9       79.76       91.36     14.18 o 
   9  -2   9      209.59      202.09     31.00 o 
  -9  -1   9       11.74        3.44     15.21 o 
  -8  -1   9      194.11      184.15     22.96 o 
  -7  -1   9       50.65       41.11     10.34 o 
  -6  -1   9      219.78      187.05     10.70 o 
  -5  -1   9      521.40      500.82     19.52 o 
  -4  -1   9      705.51      676.54     15.83 o 
  -3  -1   9      387.48      338.86     20.17 o 
  -2  -1   9     1133.10     1041.21     16.14 o 
  -1  -1   9      402.73      361.84     14.61 o 
   0  -1   9      233.80      195.37     14.35 o 
   1  -1   9     1863.45     1938.71     37.03 o 
   2  -1   9       35.91       15.49      4.21 o 
   3  -1   9      143.34      131.51      7.89 o 
   4  -1   9     1206.67     1167.68     22.54 o 
   5  -1   9       79.43       55.49      7.93 o 
   6  -1   9       72.36       61.58      8.92 o 
   7  -1   9      420.26      467.09     20.78 o 
   8  -1   9        0.29       -6.46     11.20 o 
   9  -1   9       81.95       97.03     21.96 o 
  -9   0   9        4.96       -0.43     16.08 o 
  -8   0   9      264.28      288.64     27.41 o 
  -7   0   9       26.75        9.34      8.15 o 
  -6   0   9      945.38     1017.88     45.43 o 
  -5   0   9       12.95        1.68      5.78 o 
  -4   0   9      439.83      439.28     17.86 o 
  -3   0   9        4.29        0.81      4.30 o 
  -2   0   9      751.54      694.27     20.79 o 
  -1   0   9        0.66        1.10      3.70 o 
   0   0   9     2645.15     2632.01     39.12 o 
   1   0   9       79.23       72.06      8.73 o 
   2   0   9      978.02     1052.60     18.33 o 
   3   0   9        1.86       -1.43      3.36 o 
   4   0   9      334.98      295.35     15.28 o 
   5   0   9       28.93       11.79      5.16 o 
   6   0   9       43.21       17.32      6.09 o 
   7   0   9      760.30      803.28     23.74 o 
   8   0   9      295.19      292.30     19.36 o 
   9   0   9      123.21      120.71     23.25 o 
  -8   1   9      104.12      100.90     21.67 o 
  -7   1   9       57.67       50.65     11.01 o 
  -6   1   9       73.25       77.65     11.14 o 
  -5   1   9       30.57       13.51      6.95 o 
  -4   1   9        2.47        4.38      5.23 o 
  -3   1   9       16.50        9.21      5.27 o 
  -2   1   9      852.21      770.36     22.48 o 
  -1   1   9       26.31       15.31      5.27 o 
   0   1   9      682.65      648.46     20.90 o 
   1   1   9        7.06        2.89      4.23 o 
   2   1   9     1376.88     1434.97     50.59 o 
   3   1   9      223.73      208.01     11.56 o 
   4   1   9        1.73       -0.53      3.75 o 
   5   1   9      531.76      540.06     16.45 o 
   6   1   9      660.05      667.78     19.31 o 
   7   1   9        2.38        5.91      8.48 o 
   8   1   9      157.20      145.97     17.59 o 
  -8   2   9      115.12      114.90     21.82 o 
  -7   2   9       71.24       82.86     12.45 o 
  -6   2   9       57.54       50.71      9.95 o 
  -5   2   9      920.77      911.68     27.79 o 
  -4   2   9      311.15      278.07     15.38 o 
  -3   2   9     1518.68     1536.26     33.22 o 
  -2   2   9     1336.07     1343.85     42.70 o 
  -1   2   9       30.86       22.05      6.27 o 
   0   2   9     2198.62     2254.17     50.81 o 
   1   2   9      831.05      788.14     23.37 o 
   2   2   9     1645.40     1767.16     86.26 o 
   3   2   9     1025.38      973.99     34.45 o 
   4   2   9      544.08      586.80     22.05 o 
   5   2   9       79.62       48.48      7.53 o 
   6   2   9      333.63      342.52     18.16 o 
   7   2   9      113.61      112.06     18.95 o 
   8   2   9       88.83       95.02     24.69 o 
  -8   3   9       11.47       14.07     13.06 o 
  -7   3   9      394.15      394.09     44.35 o 
  -6   3   9       36.22       20.64      8.41 o 
  -5   3   9      801.68      864.99     41.48 o 
  -4   3   9      218.64      160.89     12.36 o 
  -3   3   9       67.51       59.22      9.17 o 
  -2   3   9       55.44       37.05      7.54 o 
  -1   3   9      100.55       98.81     10.87 o 
   0   3   9     1917.17     1963.86     41.55 o 
   1   3   9     3702.57     3812.81     52.39 o 
   2   3   9       77.29       72.33     14.64 o 
   3   3   9       13.19       12.98      6.29 o 
   4   3   9      372.80      352.73     17.84 o 
   5   3   9       38.43       35.96      8.55 o 
   6   3   9      132.63      103.05     22.96 o 
   7   3   9        2.03       -9.90     14.21 o 
   8   3   9      315.68      317.77     33.44 o 
  -8   4   9       26.29        1.58     14.21 o 
  -7   4   9       21.14       -1.00     11.77 o 
  -6   4   9        2.37       -7.05      7.62 o 
  -5   4   9      616.85      669.85     25.47 o 
  -4   4   9       31.16       21.36      7.94 o 
  -3   4   9      898.56      852.55     26.78 o 
  -2   4   9       92.33       69.31      9.91 o 
  -1   4   9     2095.08     2302.06     42.16 o 
   0   4   9       44.59       33.05      7.77 o 
   1   4   9     1079.97     1154.10     30.44 o 
   2   4   9      354.76      365.20     17.46 o 
   3   4   9      547.82      592.65     22.48 o 
   4   4   9      312.38      328.06     24.11 o 
   5   4   9        8.48        4.02     11.91 o 
   6   4   9       76.16       67.17     19.95 o 
   7   4   9       24.13       24.40     17.94 o 
  -7   5   9       19.25       19.38     15.36 o 
  -6   5   9      285.46      215.44     25.84 o 
  -5   5   9      163.25      163.35     14.93 o 
  -4   5   9      120.28       88.73     12.28 o 
  -3   5   9      640.21      664.78     24.85 o 
  -2   5   9       76.90       58.41     12.70 o 
  -1   5   9      322.12      328.05     17.40 o 
   0   5   9      182.60      158.19     12.42 o 
   1   5   9       18.87       12.45      6.90 o 
   2   5   9      431.33      411.85     19.72 o 
   3   5   9     1887.69     2115.47     43.13 o 
   4   5   9       60.91       54.21     10.38 o 
   5   5   9      162.42      191.90     28.99 o 
   6   5   9       31.12       10.76     16.22 o 
   7   5   9       16.84        9.76     17.51 o 
  -7   6   9       59.48       37.89     18.52 o 
  -6   6   9      102.27       95.30     21.39 o 
  -5   6   9       30.12       22.96     13.20 o 
  -4   6   9        7.14        3.17      7.68 o 
  -3   6   9     1135.84     1308.76     91.50 o 
  -2   6   9      782.34      778.12     27.47 o 
  -1   6   9     1031.07     1047.31     31.23 o 
   0   6   9      232.56      236.35     15.85 o 
   1   6   9      874.12      954.43     29.72 o 
   2   6   9        7.98        6.51      6.46 o 
   3   6   9      142.87      157.02     14.57 o 
   4   6   9        0.66        3.01     12.34 o 
   5   6   9      442.73      463.45     38.04 o 
   6   6   9       44.88       66.02     22.25 o 
  -6   7   9        1.16       -2.87     12.92 o 
  -5   7   9        3.25        1.44     12.77 o 
  -4   7   9      113.15      130.18     21.96 o 
  -3   7   9       86.57       64.53     12.08 o 
  -2   7   9      615.31      634.44     25.99 o 
  -1   7   9       29.84       19.17      8.82 o 
   0   7   9      319.02      318.34     18.62 o 
   1   7   9       24.90        8.45      7.79 o 
   2   7   9        8.79        4.64      7.70 o 
   3   7   9       78.48       69.18     20.52 o 
   4   7   9       26.24       14.93     16.51 o 
   5   7   9      485.90      453.41     38.04 o 
  -5   8   9      106.51       80.23     21.39 o 
  -4   8   9       63.45       66.31     18.23 o 
  -3   8   9        9.39       10.48     12.63 o 
  -2   8   9      161.11      189.64     18.09 o 
  -1   8   9      132.97      139.94     15.72 o 
   0   8   9      344.83      367.37     21.12 o 
   1   8   9       17.83       15.72      9.24 o 
   2   8   9      156.63      185.19     17.14 o 
   3   8   9      121.43       96.88     23.83 o 
   4   8   9      209.96      241.42     34.73 o 
  -4   9   9        2.84       -1.00     12.63 o 
  -3   9   9      197.74      196.63     28.13 o 
  -2   9   9      139.10      174.53     25.26 o 
  -1   9   9       37.00       36.94     11.53 o 
   0   9   9      289.42      306.96     20.22 o 
   1   9   9       88.43       84.96     14.64 o 
   2   9   9      151.78      174.10     29.57 o 
   3   9   9      125.74      129.61     27.84 o 
  -1  10   9      218.80      246.58     28.42 o 
   0  10   9       52.67       75.40     15.42 o 
  -2 -13  10      190.05      196.35     29.71 o 
  -1 -13  10       64.59       88.84     22.53 o 
   0 -13  10       48.93       46.79     19.09 o 
   1 -13  10      187.58      217.65     18.21 o 
   2 -13  10       10.98        2.59     10.28 o 
  -3 -12  10      152.93      140.08     25.26 o 
  -2 -12  10      325.56      338.15     30.72 o 
  -1 -12  10       33.99       31.86     15.21 o 
   0 -12  10       28.78       31.15     15.79 o 
   1 -12  10      172.53      188.57     23.83 o 
   2 -12  10        2.65       -0.66      8.96 o 
   3 -12  10      273.05      287.65     20.90 o 
   4 -12  10        2.12       -2.90     10.12 o 
  -5 -11  10       44.10       27.75     12.52 o 
  -4 -11  10       89.04       78.62     14.49 o 
  -3 -11  10       15.40       12.16      9.37 o 
  -2 -11  10      366.62      380.35     30.43 o 
  -1 -11  10       36.01       25.12     12.77 o 
   0 -11  10      695.61      743.71     27.64 o 
   1 -11  10      268.23      254.47     17.73 o 
   2 -11  10       82.82       88.85     13.61 o 
   3 -11  10      457.69      464.73     24.40 o 
   4 -11  10      117.50      131.88     17.08 o 
   5 -11  10      652.06      688.99     38.32 o 
  -6 -10  10        0.95        0.50     10.25 o 
  -5 -10  10       98.48      100.28     15.77 o 
  -4 -10  10       92.08      102.76     14.98 o 
  -3 -10  10       20.57       14.28      8.70 o 
  -2 -10  10      735.75      812.22     27.59 o 
  -1 -10  10      456.08      474.28     20.82 o 
   0 -10  10      549.01      580.15     28.99 o 
   1 -10  10       56.96       62.64     11.05 o 
   2 -10  10        1.58        2.38      7.33 o 
   3 -10  10      301.30      295.99     19.13 o 
   4 -10  10      591.78      645.82     28.45 o 
   5 -10  10      159.69      177.74     19.41 o 
   6 -10  10      255.16      303.60     22.84 o 
  -6  -9  10       84.51       72.60     15.93 o 
  -5  -9  10      314.45      330.23     20.75 o 
  -4  -9  10      135.75      157.79     16.53 o 
  -3  -9  10      200.93      223.12     15.93 o 
  -2  -9  10      559.12      585.37     22.87 o 
  -1  -9  10       66.69       48.42      7.56 o 
   0  -9  10      622.13      642.98     23.65 o 
   1  -9  10        7.99        2.56      5.80 o 
   2  -9  10      215.26      237.47     15.85 o 
   3  -9  10       21.31       10.68      7.36 o 
   4  -9  10      936.66     1022.68     33.37 o 
   5  -9  10       18.99        6.03      8.45 o 
   6  -9  10      162.03      166.48     18.80 o 
   7  -9  10      103.49      101.23     16.71 o 
  -7  -8  10      558.30      569.20     28.52 o 
  -6  -8  10        0.97       -7.73      8.35 o 
  -5  -8  10       78.30       88.34     13.89 o 
  -4  -8  10        5.54       -5.41      6.89 o 
  -3  -8  10      118.53      129.73     14.04 o 
  -2  -8  10      202.10      191.66     10.60 o 
  -1  -8  10       15.89        7.45      4.77 o 
   0  -8  10       41.31       42.40      6.79 o 
   1  -8  10      969.34      911.69     25.71 o 
   2  -8  10     1092.27     1138.47     31.25 o 
   3  -8  10       38.09       29.12      8.37 o 
   4  -8  10       29.71       40.66      9.89 o 
   5  -8  10        7.61        6.89      8.03 o 
   6  -8  10       65.90       63.00     12.57 o 
   7  -8  10        0.02       -5.59      9.99 o 
  -7  -7  10      170.39      174.45     19.61 o 
  -6  -7  10       62.92       46.34     11.83 o 
  -5  -7  10     1051.27     1181.88     34.65 o 
  -4  -7  10       54.20       41.64      9.79 o 
  -3  -7  10      243.25      231.31     11.27 o 
  -2  -7  10      111.40      102.80      9.03 o 
  -1  -7  10       19.07        8.00      4.38 o 
   0  -7  10        4.97        5.68      4.50 o 
   1  -7  10      125.71      112.02      8.01 o 
   2  -7  10     1589.33     1664.31     35.73 o 
   3  -7  10      503.97      541.47     24.04 o 
   4  -7  10        4.19       -1.50      6.05 o 
   5  -7  10        0.85       -3.16      6.68 o 
   6  -7  10      302.01      338.08     20.90 o 
   7  -7  10      137.48      135.34     17.14 o 
   8  -7  10      405.88      421.80     25.93 o 
  -8  -6  10       77.55       76.99     15.57 o 
  -7  -6  10       11.58        7.40      9.23 o 
  -6  -6  10      245.84      254.45     17.72 o 
  -5  -6  10     1019.06     1062.51     31.90 o 
  -4  -6  10       91.35       83.57     11.78 o 
  -3  -6  10        2.25        0.81      4.51 o 
  -2  -6  10      785.83      734.81     17.81 o 
  -1  -6  10       38.97       23.76      5.21 o 
   0  -6  10     1116.28     1112.89     21.14 o 
   1  -6  10     1538.84     1616.63     40.00 o 
   2  -6  10      100.49       71.93      7.72 o 
   3  -6  10     2596.63     2843.20     90.21 o 
   4  -6  10       28.70        7.89      6.63 o 
   5  -6  10      140.59      154.94     15.33 o 
   6  -6  10       10.99        8.30      8.37 o 
   7  -6  10      421.28      447.05     24.35 o 
   8  -6  10      186.42      226.40     25.26 o 
  -8  -5  10      140.31      139.16     17.72 o 
  -7  -5  10      382.66      402.12     22.11 o 
  -6  -5  10      323.29      334.06     19.16 o 
  -5  -5  10       80.57       69.69     11.30 o 
  -4  -5  10        7.21        2.55      4.68 o 
  -3  -5  10       24.70       12.41      4.87 o 
  -2  -5  10     1104.70     1101.07     21.33 o 
  -1  -5  10      345.88      344.36     14.96 o 
   0  -5  10       82.02       69.09      6.83 o 
   1  -5  10      277.87      267.64     11.01 o 
   2  -5  10      215.56      197.10      9.65 o 
   3  -5  10        2.33        3.08      4.46 o 
   4  -5  10        1.93       -2.01      5.82 o 
   5  -5  10      404.84      437.84     21.04 o 
   6  -5  10       35.03       35.49     10.46 o 
   7  -5  10      217.46      220.05     17.86 o 
   8  -5  10      310.65      324.53     22.20 o 
  -8  -4  10      165.98      171.22     20.67 o 
  -7  -4  10       22.36       18.53     10.15 o 
  -6  -4  10       65.33       69.85     11.87 o 
  -5  -4  10      125.87      111.00     12.78 o 
  -4  -4  10     1922.41     2017.55     33.92 o 
  -3  -4  10       39.90       32.71      5.79 o 
  -2  -4  10        2.92        2.42      3.64 o 
  -1  -4  10      513.06      454.79     12.66 o 
   0  -4  10     1119.42     1126.24     29.20 o 
   1  -4  10       80.50       57.09      6.41 o 
   2  -4  10      117.54      104.03     14.07 o 
   3  -4  10     1461.06     1489.78     25.07 o 
   4  -4  10      795.87      803.54     19.77 o 
   5  -4  10     3025.58     3421.88     55.76 o 
   6  -4  10        1.23       -3.12      7.04 o 
   7  -4  10      216.21      231.90     17.72 o 
   8  -4  10        8.27       16.54     10.99 o 
  -8  -3  10      108.79      102.77     22.39 o 
  -7  -3  10        1.10       -3.30     11.77 o 
  -6  -3  10      363.37      378.56     19.14 o 
  -5  -3  10      474.47      428.88     16.38 o 
  -4  -3  10     1680.19     1827.98     28.14 o 
  -3  -3  10       47.69       30.53      5.32 o 
  -2  -3  10      169.48      171.59      8.20 o 
  -1  -3  10       28.71       22.65      4.11 o 
   0  -3  10     1329.92     1360.77     21.07 o 
   1  -3  10       14.37        7.60      3.77 o 
   2  -3  10      740.45      689.55     16.05 o 
   3  -3  10        5.93        0.28      4.13 o 
   4  -3  10     1139.86     1252.26     24.50 o 
   5  -3  10      335.95      326.85     14.01 o 
   6  -3  10        7.24        1.84      7.20 o 
   7  -3  10      150.59      161.42     16.79 o 
   8  -3  10      215.17      218.80     18.51 o 
  -8  -2  10       14.01        0.57     13.64 o 
  -7  -2  10      876.59      996.66     47.22 o 
  -6  -2  10       47.19       33.95      8.58 o 
  -5  -2  10     2360.62     2686.47     45.87 o 
  -4  -2  10       52.50       25.99      6.71 o 
  -3  -2  10       93.97       93.80      9.97 o 
  -2  -2  10     4586.00     4929.64     76.14 o 
  -1  -2  10      210.21      199.90     11.71 o 
   0  -2  10       52.90       49.50      7.62 o 
   1  -2  10        0.55        1.01      4.41 o 
   2  -2  10      761.57      756.24     16.44 o 
   3  -2  10      497.14      476.27     14.32 o 
   4  -2  10        4.61        1.48      4.87 o 
   5  -2  10      704.03      773.80     20.74 o 
   6  -2  10      605.14      626.02     19.75 o 
   7  -2  10      488.81      485.79     22.76 o 
   8  -2  10      240.02      270.73     19.21 o 
  -8  -1  10        6.80        4.88     15.07 o 
  -7  -1  10      803.08      862.18     43.35 o 
  -6  -1  10        0.93       -1.38      6.75 o 
  -5  -1  10        6.75        2.41      5.54 o 
  -4  -1  10      909.03      923.07     26.41 o 
  -3  -1  10      311.54      257.68     13.85 o 
  -2  -1  10      895.15      882.49     24.41 o 
  -1  -1  10      149.51      125.71      9.89 o 
   0  -1  10       53.09       48.91      7.44 o 
   1  -1  10     1047.00     1063.62     27.00 o 
   2  -1  10     1260.73     1285.35     29.89 o 
   3  -1  10      333.54      283.08     15.07 o 
   4  -1  10        8.40        9.29      6.27 o 
   5  -1  10       42.70       29.88      6.79 o 
   6  -1  10      360.46      354.91     15.39 o 
   7  -1  10        2.97        0.11      6.97 o 
   8  -1  10      100.85      105.92     21.67 o 
  -8   0  10        8.81       -4.88     14.64 o 
  -7   0  10     1988.45     2120.06     64.16 o 
  -6   0  10      329.17      338.23     18.37 o 
  -5   0  10      656.70      679.45     55.62 o 
  -4   0  10       22.15       17.55      6.78 o 
  -3   0  10     1112.72     1165.93     29.33 o 
  -2   0  10        5.64       -0.36      4.16 o 
  -1   0  10      923.46      923.08     40.69 o 
   0   0  10     2345.08     2403.51     45.28 o 
   1   0  10       49.78       56.54      9.90 o 
   2   0  10      100.20       94.98     10.82 o 
   3   0  10       69.76       36.03      8.05 o 
   4   0  10       86.67       69.41     10.42 o 
   5   0  10      338.84      308.83     17.24 o 
   6   0  10      455.89      478.28     22.04 o 
   7   0  10        0.46        3.30     14.21 o 
   8   0  10      554.78      551.29     39.04 o 
  -8   1  10      231.42      262.08     28.28 o 
  -7   1  10      204.03      189.61     16.33 o 
  -6   1  10       54.74       47.41     10.85 o 
  -5   1  10      282.19      251.61     16.03 o 
  -4   1  10      158.65      147.11     13.56 o 
  -3   1  10        3.18        1.44      5.42 o 
  -2   1  10      369.83      337.93     16.43 o 
  -1   1  10     3718.88     3798.67     51.59 o 
   0   1  10      454.65      392.09     17.11 o 
   1   1  10       35.85       32.06      6.86 o 
   2   1  10     1301.36     1276.91     31.15 o 
   3   1  10      381.97      343.29     17.41 o 
   4   1  10       77.12       63.75     12.20 o 
   5   1  10      258.23      262.45     16.29 o 
   6   1  10      198.04      184.63     15.80 o 
   7   1  10      776.83      851.13     46.50 o 
   8   1  10        2.99       -3.30     17.08 o 
  -8   2  10      455.74      537.66     37.32 o 
  -7   2  10      145.86      125.50     18.08 o 
  -6   2  10       94.16       81.28     16.36 o 
  -5   2  10      609.51      566.27     23.14 o 
  -4   2  10      912.57     1004.99     29.23 o 
  -3   2  10      103.23       79.26     10.48 o 
  -2   2  10      684.69      608.10     21.97 o 
  -1   2  10      157.69      138.95     11.33 o 
   0   2  10        2.53        3.13      5.03 o 
   1   2  10      291.13      276.60     15.19 o 
   2   2  10       28.63       18.14      6.44 o 
   3   2  10      331.31      270.42     15.78 o 
   4   2  10       66.10       43.69     11.41 o 
   5   2  10       61.54       60.13     10.92 o 
   6   2  10       15.50       11.05     14.35 o 
   7   2  10        6.12       -1.58     14.35 o 
   8   2  10        1.76       -3.73     17.51 o 
  -8   3  10       11.19       -7.03     15.07 o 
  -7   3  10        7.26        1.04      9.64 o 
  -6   3  10      173.10      162.80     15.14 o 
  -5   3  10        0.11       -4.32      6.14 o 
  -4   3  10      282.62      227.89     16.86 o 
  -3   3  10      153.31      105.46     12.00 o 
  -2   3  10       45.54       43.32     13.85 o 
  -1   3  10       53.60       24.21      7.44 o 
   0   3  10      246.33      211.19     13.94 o 
   1   3  10     1090.15     1028.18     29.07 o 
   2   3  10       11.64        4.96      5.46 o 
   3   3  10      430.01      437.06     20.05 o 
   4   3  10      424.74      432.30     20.64 o 
   5   3  10      632.68      672.02     27.63 o 
   6   3  10        0.17      -11.63     13.06 o 
   7   3  10       55.19       38.61     19.81 o 
  -7   4  10      390.59      421.11     34.73 o 
  -6   4  10      356.76      417.39     28.13 o 
  -5   4  10       12.78        0.37      7.72 o 
  -4   4  10     1066.62     1098.05     32.38 o 
  -3   4  10       55.80       29.93      8.31 o 
  -2   4  10     1008.91     1137.60     31.92 o 
  -1   4  10      148.84      138.88     13.34 o 
   0   4  10      975.32     1004.92     29.75 o 
   1   4  10      257.30      207.62     14.61 o 
   2   4  10        6.69        7.25      6.14 o 
   3   4  10      809.19      817.45     27.62 o 
   4   4  10       68.10       78.30     11.78 o 
   5   4  10        5.41        2.30     12.92 o 
   6   4  10       27.66        6.03     16.36 o 
   7   4  10        4.40       -8.76     16.79 o 
  -7   5  10       99.27      110.66     24.11 o 
  -6   5  10       57.91       49.09     16.08 o 
  -5   5  10       12.60       10.40      8.54 o 
  -4   5  10      171.84      130.66     15.32 o 
  -3   5  10      374.39      357.54     19.57 o 
  -2   5  10     1068.78     1046.68     31.62 o 
  -1   5  10     1047.69     1095.80     32.27 o 
   0   5  10        2.35        3.23      6.24 o 
   1   5  10       20.50        7.27      6.71 o 
   2   5  10      507.77      494.51     22.41 o 
   3   5  10      933.43      953.17     58.99 o 
   4   5  10      220.81      247.64     17.13 o 
   5   5  10       55.51       28.71     17.65 o 
   6   5  10      317.07      317.20     33.59 o 
  -6   6  10        0.27       -0.86     12.63 o 
  -5   6  10      562.81      618.03     41.19 o 
  -4   6  10      243.70      258.12     18.20 o 
  -3   6  10      162.12      147.67     16.19 o 
  -2   6  10      514.93      485.76     23.12 o 
  -1   6  10      352.51      376.21     20.20 o 
   0   6  10       29.25       24.37      8.89 o 
   1   6  10       12.93        8.85      7.68 o 
   2   6  10      445.60      484.77     22.87 o 
   3   6  10        1.34       -1.54      7.85 o 
   4   6  10        4.21       -0.43     13.49 o 
   5   6  10       48.62       24.11     18.80 o 
  -5   7  10       85.96       63.58     20.24 o 
  -4   7  10       12.47        4.45     12.06 o 
  -3   7  10      594.40      670.11     28.03 o 
  -2   7  10        7.28        2.23      8.32 o 
  -1   7  10      233.93      234.98     17.30 o 
   0   7  10      453.23      432.98     22.63 o 
   1   7  10      303.69      334.58     20.53 o 
   2   7  10       15.67       19.03      8.93 o 
   3   7  10       31.84       38.32     18.80 o 
   4   7  10      560.66      567.23     42.48 o 
   5   7  10      303.05      314.76     34.45 o 
  -4   8  10       71.05       60.28     18.23 o 
  -3   8  10      856.28     1067.71     54.54 o 
  -2   8  10       12.98        7.04      9.84 o 
  -1   8  10       83.71       91.04     14.75 o 
   0   8  10      127.32      120.73     15.50 o 
   1   8  10       28.30       42.69     11.68 o 
   2   8  10       24.16       31.19     10.89 o 
   3   8  10      184.99      153.15     29.28 o 
  -2   9  10        0.33       -2.58     12.06 o 
  -1   9  10      150.20      168.06     19.11 o 
   0   9  10        0.46        0.20     14.50 o 
   1   9  10      256.02      287.87     21.09 o 
   0 -13  11       17.30       24.97     16.22 o 
   1 -13  11       59.78       69.16     13.79 o 
  -3 -12  11      264.89      312.89     31.43 o 
  -2 -12  11        0.75       -7.32     11.91 o 
  -1 -12  11      183.82      172.38     27.99 o 
   0 -12  11       34.31       46.93     17.94 o 
   1 -12  11      154.44      176.02     23.97 o 
   2 -12  11      105.46      117.43     15.93 o 
   3 -12  11        2.46        2.53      9.23 o 
  -4 -11  11        0.33        1.00      9.65 o 
  -3 -11  11        4.72       -3.60      8.62 o 
  -2 -11  11       26.30       25.26     13.06 o 
  -1 -11  11      167.18      170.23     24.26 o 
   0 -11  11      187.68      175.37     24.90 o 
   1 -11  11      302.12      296.73     19.20 o 
   2 -11  11        7.41        4.51      8.40 o 
   3 -11  11       15.03       13.41      9.64 o 
   4 -11  11      235.26      229.69     20.20 o 
   5 -11  11      239.82      210.24     22.41 o 
  -5 -10  11       37.26       46.79     13.80 o 
  -4 -10  11       67.06       69.82     13.17 o 
  -3 -10  11      124.52      123.28     15.50 o 
  -2 -10  11       14.55       13.13      8.12 o 
  -1 -10  11     1847.81     2021.88     42.07 o 
   0 -10  11      100.52       93.04     12.97 o 
   1 -10  11      296.25      291.69     18.11 o 
   2 -10  11        1.33       -3.37      6.74 o 
   3 -10  11      426.32      438.37     22.79 o 
   4 -10  11        8.70        3.30      8.51 o 
   5 -10  11      164.20      157.18     18.33 o 
   6 -10  11      390.93      393.77     25.27 o 
  -6  -9  11       28.54       21.27     11.52 o 
  -5  -9  11        0.43       -3.87      9.54 o 
  -4  -9  11       84.82      100.54     14.51 o 
  -3  -9  11        6.46        5.45      7.68 o 
  -2  -9  11       13.23       16.35      8.10 o 
  -1  -9  11      106.13       91.09      9.34 o 
   0  -9  11        7.71       -0.85      6.13 o 
   1  -9  11      583.30      618.72     24.30 o 
   2  -9  11        4.22       -2.07      8.54 o 
   3  -9  11      303.10      261.56     17.34 o 
   4  -9  11        3.44       -0.05      8.23 o 
   5  -9  11      168.09      156.45     17.84 o 
   6  -9  11      209.39      198.64     25.55 o 
  -6  -8  11       97.51      110.20     16.03 o 
  -5  -8  11       13.00       11.09      9.39 o 
  -4  -8  11      770.55      866.02     30.09 o 
  -3  -8  11      421.05      434.42     20.40 o 
  -2  -8  11      153.99      144.65      9.90 o 
  -1  -8  11      568.66      570.64     17.05 o 
   0  -8  11       60.22       56.15      7.67 o 
   1  -8  11     2464.88     2645.30     46.75 o 
   2  -8  11     2356.73     2510.04     46.78 o 
   3  -8  11      306.15      301.58     18.05 o 
   4  -8  11      101.87      105.59     14.10 o 
   5  -8  11       97.24       87.59     14.27 o 
   6  -8  11       25.51       18.14     10.79 o 
   7  -8  11      246.36      261.62     20.99 o 
  -7  -7  11      101.84      109.55     20.74 o 
  -6  -7  11       66.97       71.68     13.60 o 
  -5  -7  11        9.15       -2.32      7.84 o 
  -4  -7  11      358.81      416.71     20.49 o 
  -3  -7  11        5.14        3.56      5.12 o 
  -2  -7  11       17.03       15.84      5.47 o 
  -1  -7  11        0.37       -0.59      4.37 o 
   0  -7  11        4.85        6.61      4.56 o 
   1  -7  11       45.94       30.54      6.34 o 
   2  -7  11      464.93      447.74     46.65 o 
   3  -7  11      221.64      181.53     17.44 o 
   4  -7  11       12.42        2.80      7.05 o 
   5  -7  11        2.11       -3.40      7.76 o 
   6  -7  11        3.51        1.61      8.77 o 
   7  -7  11      246.39      266.42     20.51 o 
  -7  -6  11       27.75       30.26     11.80 o 
  -6  -6  11      846.39      869.92     31.28 o 
  -5  -6  11      280.61      236.56     16.35 o 
  -4  -6  11      147.73      133.05     14.10 o 
  -3  -6  11       21.75       18.55      5.68 o 
  -2  -6  11      432.45      429.93     17.61 o 
  -1  -6  11      359.93      350.38     16.08 o 
   0  -6  11     1900.30     1964.44     29.12 o 
   1  -6  11      750.35      684.88     17.52 o 
   2  -6  11      607.74      650.96     17.36 o 
   3  -6  11      302.08      265.54     20.88 o 
   4  -6  11      376.43      385.19     19.70 o 
   5  -6  11        0.20       -0.57      7.74 o 
   6  -6  11      466.88      512.50     25.27 o 
   7  -6  11        0.66        2.53     10.21 o 
   8  -6  11       28.99       23.76     12.69 o 
  -8  -5  11       21.34       11.34     17.37 o 
  -7  -5  11      357.97      375.33     33.01 o 
  -6  -5  11      745.38      762.71     42.05 o 
  -5  -5  11       48.70       57.89     10.55 o 
  -4  -5  11        5.12        7.01      5.31 o 
  -3  -5  11       40.48       24.29      5.78 o 
  -2  -5  11        4.53        9.51      4.39 o 
  -1  -5  11      444.14      427.64     13.85 o 
   0  -5  11      376.76      344.25     12.13 o 
   1  -5  11      233.05      218.33     10.06 o 
   2  -5  11        8.43       -0.39      4.22 o 
   3  -5  11      491.83      417.95     14.55 o 
   4  -5  11      108.80      109.67     12.68 o 
   5  -5  11        4.41        3.95      7.42 o 
   6  -5  11      543.37      583.61     34.59 o 
   7  -5  11       43.97       24.37     10.99 o 
   8  -5  11      106.18      109.98     21.60 o 
  -8  -4  11        5.80        3.16     14.93 o 
  -7  -4  11      122.39      137.50     25.40 o 
  -6  -4  11        8.68       10.05     12.77 o 
  -5  -4  11        2.27        2.15     10.19 o 
  -4  -4  11      543.70      544.92     21.09 o 
  -3  -4  11      128.86      114.51     11.77 o 
  -2  -4  11      772.64      701.13     35.24 o 
  -1  -4  11      840.11      876.97     25.02 o 
   0  -4  11      509.94      500.17     18.75 o 
   1  -4  11       16.11       10.88      4.35 o 
   2  -4  11       21.00       12.58      5.15 o 
   3  -4  11       43.13       17.81      5.60 o 
   4  -4  11     1374.64     1500.00     30.04 o 
   5  -4  11      601.75      639.75     24.55 o 
   6  -4  11      309.04      326.04     19.45 o 
   7  -4  11      106.80      132.75     16.69 o 
   8  -4  11      135.40      134.91     18.15 o 
  -8  -3  11       30.70       24.11     16.36 o 
  -7  -3  11       34.95       19.23     15.07 o 
  -6  -3  11       19.30        4.59     11.77 o 
  -5  -3  11       35.30       25.67      9.04 o 
  -4  -3  11        5.24       -0.25      5.33 o 
  -3  -3  11      586.12      589.94     21.37 o 
  -2  -3  11        0.07        3.79      4.55 o 
  -1  -3  11      261.39      230.80     13.38 o 
   0  -3  11      571.38      500.10     18.77 o 
   1  -3  11       97.76      103.67     10.91 o 
   2  -3  11      195.59      183.60     12.67 o 
   3  -3  11      510.74      525.64     20.73 o 
   4  -3  11        2.12       -2.71      5.78 o 
   5  -3  11     1222.92     1265.14     33.47 o 
   6  -3  11      154.69      159.60     22.10 o 
   7  -3  11       11.26        8.76     12.20 o 
   8  -3  11       27.94       24.40     14.64 o 
  -8  -2  11      166.34      217.73     32.29 o 
  -7  -2  11        9.53       -8.47     12.63 o 
  -6  -2  11      464.98      424.13     31.43 o 
  -5  -2  11       38.02       25.68     11.41 o 
  -4  -2  11      200.17      159.99     12.51 o 
  -3  -2  11      773.33      766.42     24.45 o 
  -2  -2  11      863.62      856.19     25.22 o 
  -1  -2  11       21.62       20.36      5.84 o 
   0  -2  11      273.92      231.86     16.08 o 
   1  -2  11      521.61      487.47     18.98 o 
   2  -2  11      684.87      636.15     22.42 o 
   3  -2  11     1009.33     1042.72     29.07 o 
   4  -2  11      194.24      167.09     13.31 o 
   5  -2  11        8.58        9.53      7.41 o 
   6  -2  11      278.33      254.54     17.35 o 
   7  -2  11      647.97      771.47     41.62 o 
  -8  -1  11      200.64      219.02     26.84 o 
  -7  -1  11       32.52       26.55     15.07 o 
  -6  -1  11       92.44      100.75     16.86 o 
  -5  -1  11      104.98       71.92     11.22 o 
  -4  -1  11       66.29       64.55     10.07 o 
  -3  -1  11     1124.00     1153.66     29.98 o 
  -2  -1  11      329.49      306.61     15.83 o 
  -1  -1  11       94.66       88.56     10.30 o 
   0  -1  11     1982.55     2038.99     79.01 o 
   1  -1  11      142.10      128.89     11.93 o 
   2  -1  11     1068.47     1091.74     32.15 o 
   3  -1  11     1026.45     1033.76     29.28 o 
   4  -1  11       10.81        6.10      6.99 o 
   5  -1  11      387.68      367.88     19.63 o 
   6  -1  11      555.04      492.58     23.09 o 
   7  -1  11      597.09      648.29     34.81 o 
  -8   0  11       96.88       64.44     22.10 o 
  -7   0  11      104.22      129.32     24.69 o 
  -6   0  11      132.64      138.11     15.17 o 
  -5   0  11        1.68       -1.15      6.78 o 
  -4   0  11      790.07      850.56     27.45 o 
  -3   0  11       78.49       54.25      9.74 o 
  -2   0  11        6.32        5.96      5.37 o 
  -1   0  11      394.28      341.19     20.45 o 
   0   0  11      530.97      460.73     19.23 o 
   1   0  11      298.90      291.41     15.78 o 
   2   0  11      342.75      341.57     17.30 o 
   3   0  11       18.12       17.35      6.75 o 
   4   0  11       98.06       72.66     11.10 o 
   5   0  11      155.47      139.10     13.68 o 
   6   0  11      103.20      100.50     13.62 o 
   7   0  11       22.56       28.56     17.37 o 
  -8   1  11       42.81       32.15     20.38 o 
  -7   1  11       24.80        8.02      9.95 o 
  -6   1  11      306.45      257.25     31.86 o 
  -5   1  11        3.81       -2.48      6.46 o 
  -4   1  11       17.35       15.57      7.81 o 
  -3   1  11      794.03      729.71     25.21 o 
  -2   1  11      326.24      281.76     15.93 o 
  -1   1  11      560.85      529.89     20.90 o 
   0   1  11     1081.83     1095.04     29.74 o 
   1   1  11      720.20      686.80     23.84 o 
   2   1  11      162.15      149.84     12.36 o 
   3   1  11        5.45        1.87      5.32 o 
   4   1  11      558.82      580.43     23.83 o 
   5   1  11      133.09      131.51     14.71 o 
   6   1  11       28.45       20.01     17.51 o 
   7   1  11       75.81       41.91     19.81 o 
  -7   2  11       41.89       33.94     11.83 o 
  -6   2  11      303.93      294.06     19.36 o 
  -5   2  11       62.95       51.23     10.78 o 
  -4   2  11      320.16      269.42     16.85 o 
  -3   2  11      375.34      417.47     26.70 o 
  -2   2  11      275.37      265.35     16.03 o 
  -1   2  11       82.28       72.52     11.77 o 
   0   2  11       18.84       12.64      6.78 o 
   1   2  11      401.58      348.47     18.04 o 
   2   2  11      214.39      180.11     13.39 o 
   3   2  11        5.62        1.69      6.66 o 
   4   2  11      920.81     1005.44     31.45 o 
   5   2  11       14.08       20.65      8.43 o 
   6   2  11        1.83        3.73     14.50 o 
   7   2  11       61.78       20.09     19.09 o 
  -7   3  11       38.14       39.98     12.51 o 
  -6   3  11       11.47        4.02      8.89 o 
  -5   3  11      316.58      294.73     18.81 o 
  -4   3  11      177.99      130.60     14.56 o 
  -3   3  11      374.23      385.06     19.94 o 
  -2   3  11       19.10        6.59      6.46 o 
  -1   3  11       74.12       81.18     11.65 o 
   0   3  11       32.42       16.23      6.78 o 
   1   3  11      245.90      188.36     14.00 o 
   2   3  11      603.93      570.41     23.51 o 
   3   3  11      168.45      165.46     14.70 o 
   4   3  11      249.37      259.80     17.39 o 
   5   3  11      271.05      282.33     18.68 o 
   6   3  11        2.89       -2.44     14.50 o 
   7   3  11       25.98       16.51     19.23 o 
  -7   4  11       93.35       87.41     21.24 o 
  -6   4  11      101.76      102.07     15.26 o 
  -5   4  11       71.46       68.48     20.38 o 
  -4   4  11       21.71        2.78      7.70 o 
  -3   4  11        6.15        1.01      6.89 o 
  -2   4  11       18.61       10.62      7.62 o 
  -1   4  11      101.29      115.62     13.32 o 
   0   4  11       52.90       39.89      9.37 o 
   1   4  11      149.00      127.07     14.28 o 
   2   4  11      101.91       86.30     12.48 o 
   3   4  11       12.24        1.43      6.86 o 
   4   4  11      210.30      201.65     19.09 o 
   5   4  11      366.02      359.25     34.02 o 
   6   4  11        9.62       13.49     17.65 o 
  -6   5  11      155.55      171.37     26.84 o 
  -5   5  11       60.48       37.71     11.40 o 
  -4   5  11        1.56        3.21      7.87 o 
  -3   5  11       83.03       72.73     13.28 o 
  -2   5  11      118.63      122.34     14.27 o 
  -1   5  11        8.19       17.70      8.03 o 
   0   5  11      139.62      138.49     14.63 o 
   1   5  11      324.23      343.31     19.78 o 
   2   5  11      127.47      109.88     13.87 o 
   3   5  11        2.57        0.07      7.13 o 
   4   5  11       75.65       47.64     11.31 o 
   5   5  11       27.81       28.85     18.08 o 
   6   5  11        0.07        9.19     19.52 o 
  -5   6  11        2.10       -3.44     13.20 o 
  -4   6  11      196.69      207.82     18.31 o 
  -3   6  11        1.56       -1.32      8.07 o 
  -2   6  11      110.32      120.53     15.39 o 
  -1   6  11      116.14       96.84     13.64 o 
   0   6  11        0.78       -1.04      6.90 o 
   1   6  11      416.56      456.32     43.35 o 
   2   6  11      177.29      199.27     16.96 o 
   3   6  11       44.23       55.98     12.63 o 
   4   6  11       27.67       -0.29     15.64 o 
   5   6  11       11.17       -0.57     17.94 o 
  -4   7  11      384.83      422.98     35.88 o 
  -3   7  11      155.61      156.85     17.90 o 
  -2   7  11        6.11        2.15      8.82 o 
  -1   7  11      192.91      202.37     19.13 o 
   0   7  11      144.42      182.15     17.68 o 
   1   7  11        1.20       -1.30      8.55 o 
   2   7  11      193.80      247.86     19.59 o 
   3   7  11       18.32        9.33     17.80 o 
   4   7  11        9.61       -4.88     17.65 o 
  -3   8  11      110.60       81.67     19.52 o 
  -2   8  11       19.06       13.49     11.46 o 
  -1   8  11       40.92       32.32     11.93 o 
   0   8  11      112.87      145.31     17.92 o 
   1   8  11        3.30        4.81     10.05 o 
   2   8  11       17.23       27.21     12.07 o 
  -2 -12  12      298.16      298.68     29.28 o 
  -1 -12  12      135.49      196.20     29.71 o 
   0 -12  12      225.82      221.46     26.84 o 
   1 -12  12       30.30       14.60     10.91 o 
   2 -12  12       15.11       16.09     12.56 o 
   3 -12  12        9.82        4.51      9.97 o 
  -4 -11  12       92.77       82.56     20.96 o 
  -3 -11  12        4.30       -2.31      8.99 o 
  -2 -11  12        1.95       -2.44     11.63 o 
  -1 -11  12      301.42      326.53     29.85 o 
   0 -11  12      143.96      143.20     16.31 o 
   1 -11  12        0.48       -5.01      7.95 o 
   2 -11  12      153.54      187.28     19.05 o 
   3 -11  12      173.50      179.76     18.72 o 
   4 -11  12       55.34       63.49     15.14 o 
  -5 -10  12      109.88      105.61     17.09 o 
  -4 -10  12       59.69       65.08     13.39 o 
  -3 -10  12        1.23       -5.12      8.00 o 
  -2 -10  12      106.17      118.88     14.46 o 
  -1 -10  12       27.50        8.20      8.26 o 
   0 -10  12     1444.42     1621.98     66.45 o 
   1 -10  12        1.16        1.39      7.56 o 
   2 -10  12      251.40      238.10     17.56 o 
   3 -10  12        9.53       -1.93      7.86 o 
   4 -10  12       13.03        9.99      9.93 o 
   5 -10  12        0.12       -8.71     10.03 o 
  -5  -9  12      117.93      141.24     17.85 o 
  -4  -9  12       13.97        6.24      9.03 o 
  -3  -9  12        0.98        3.83      7.59 o 
  -2  -9  12       18.82        6.41      7.56 o 
  -1  -9  12      393.23      422.24     16.01 o 
   0  -9  12        2.23       -3.85      6.53 o 
   1  -9  12        3.87        3.01      6.62 o 
   2  -9  12      391.90      418.26     21.30 o 
   3  -9  12      352.69      349.42     20.81 o 
   4  -9  12      484.57      531.29     25.62 o 
   5  -9  12       38.27       26.39     11.76 o 
   6  -9  12      205.06      248.01     20.64 o 
  -6  -8  12        3.05       -5.17     14.35 o 
  -5  -8  12      186.78      201.63     19.51 o 
  -4  -8  12       11.89        8.61      8.83 o 
  -3  -8  12      724.25      745.05     26.39 o 
  -2  -8  12      182.55      148.79     10.32 o 
  -1  -8  12        1.77        2.93      5.34 o 
   0  -8  12       18.32       12.39      5.96 o 
   1  -8  12      508.36      498.16     21.35 o 
   2  -8  12      517.44      480.46     21.72 o 
   3  -8  12      391.16      398.92     20.90 o 
   4  -8  12      247.82      226.35     20.38 o 
   5  -8  12        5.26       -3.74      8.92 o 
   6  -8  12       10.05       -3.51      9.79 o 
  -6  -7  12        4.33       -2.15     13.20 o 
  -5  -7  12      134.48       98.17     20.24 o 
  -4  -7  12      506.84      502.79     26.91 o 
  -3  -7  12     1038.12     1166.66     25.40 o 
  -2  -7  12       24.90       15.87      5.89 o 
  -1  -7  12       30.32       26.64      6.13 o 
   0  -7  12       77.02       61.85      7.77 o 
   1  -7  12     1097.89     1124.43     23.72 o 
   2  -7  12       16.91        3.24      7.00 o 
   3  -7  12      125.17      118.91     13.55 o 
   4  -7  12      344.14      367.87     20.51 o 
   5  -7  12      232.78      216.57     17.70 o 
   6  -7  12      508.36      543.90     27.25 o 
   7  -7  12       71.90       84.09     16.41 o 
  -7  -6  12        0.97      -20.38     13.06 o 
  -6  -6  12       11.71        3.16     12.77 o 
  -5  -6  12      341.80      363.27     30.14 o 
  -4  -6  12        3.21        1.44     10.33 o 
  -3  -6  12      321.28      328.50     23.40 o 
  -2  -6  12       82.49       56.69     12.77 o 
  -1  -6  12      726.30      706.10     30.57 o 
   0  -6  12      223.90      192.99     10.18 o 
   1  -6  12      188.58      158.97      9.61 o 
   2  -6  12       10.51        3.76      5.09 o 
   3  -6  12      377.22      388.38     19.07 o 
   4  -6  12      200.75      162.69     16.09 o 
   5  -6  12      549.99      563.48     25.26 o 
   6  -6  12       18.25       10.61     10.40 o 
   7  -6  12       49.83       38.25     12.83 o 
  -7  -5  12        0.40       -2.15     13.92 o 
  -6  -5  12      111.79      114.68     22.96 o 
  -5  -5  12      422.89      426.14     31.86 o 
  -4  -5  12       31.02       25.83     10.84 o 
  -3  -5  12      409.39      371.04     18.00 o 
  -2  -5  12     1604.04     1670.72     36.13 o 
  -1  -5  12      678.68      696.75     23.44 o 
   0  -5  12      349.10      383.02     17.89 o 
   1  -5  12        5.53        3.23      6.34 o 
   2  -5  12      186.82      156.92     12.54 o 
   3  -5  12      298.72      274.93     16.06 o 
   4  -5  12        1.62       -6.89      8.47 o 
   5  -5  12      430.53      470.63     33.01 o 
   6  -5  12       34.46       21.96     13.35 o 
   7  -5  12      176.68      219.46     26.12 o 
  -7  -4  12        7.87       -0.57     13.92 o 
  -6  -4  12       21.49       26.55     14.64 o 
  -5  -4  12       41.46       51.67     16.08 o 
  -4  -4  12      104.96       53.79      9.58 o 
  -3  -4  12      259.27      231.18     14.61 o 
  -2  -4  12     1025.33     1054.22     29.17 o 
  -1  -4  12      286.89      236.81     15.57 o 
   0  -4  12       19.37       10.79     10.19 o 
   1  -4  12        6.31        3.09      5.43 o 
   2  -4  12      103.44       65.87     10.35 o 
   3  -4  12        1.12       -0.58      6.17 o 
   4  -4  12      660.60      650.97     24.52 o 
   5  -4  12      239.53      226.92     23.83 o 
   6  -4  12       23.71       23.68     13.64 o 
   7  -4  12      310.57      319.21     29.28 o 
  -7  -3  12        0.63        3.16     13.92 o 
  -6  -3  12        1.54        5.02     12.34 o 
  -5  -3  12        0.59       -7.39      6.62 o 
  -4  -3  12      176.44      161.65     14.01 o 
  -3  -3  12      239.37      204.21     14.24 o 
  -2  -3  12      728.84      686.39     23.69 o 
  -1  -3  12     1586.03     1594.22     36.31 o 
   0  -3  12     1638.08     1701.51     36.37 o 
   1  -3  12       25.05       16.72      7.08 o 
   2  -3  12       72.60       81.88     10.81 o 
   3  -3  12       30.85       15.32      7.77 o 
   4  -3  12     1573.99     1632.10     57.77 o 
   5  -3  12       76.70       77.77     12.63 o 
   6  -3  12      170.58      190.46     23.11 o 
   7  -3  12       72.76       61.86     18.37 o 
  -7  -2  12        1.04       -4.74     13.78 o 
  -6  -2  12        3.53        6.46     13.35 o 
  -5  -2  12      236.21      228.93     16.35 o 
  -4  -2  12      188.16      188.40     15.43 o 
  -3  -2  12        4.41        1.55      5.88 o 
  -2  -2  12      172.88      111.92     11.91 o 
  -1  -2  12      105.90       82.74     10.38 o 
   0  -2  12        9.93        1.55      5.15 o 
   1  -2  12      277.07      266.99     15.53 o 
   2  -2  12      428.15      433.95     19.74 o 
   3  -2  12      744.21      702.83     27.92 o 
   4  -2  12        7.72        4.28      7.29 o 
   5  -2  12       37.35       24.85      9.64 o 
   6  -2  12      281.42      278.79     18.98 o 
   7  -2  12       42.76       38.61     16.36 o 
  -7  -1  12       15.46       24.40     17.22 o 
  -6  -1  12       14.39       10.45      9.74 o 
  -5  -1  12       70.02       67.13     11.46 o 
  -4  -1  12       51.11       46.42      9.58 o 
  -3  -1  12       96.52       84.54     11.29 o 
  -2  -1  12       26.12       13.65      6.72 o 
  -1  -1  12      132.32      104.29     12.34 o 
   0  -1  12        0.77       -1.45      5.00 o 
   1  -1  12     2552.61     2650.72     47.04 o 
   2  -1  12     1478.82     1495.83     36.38 o 
   3  -1  12       65.88       54.14     10.28 o 
   4  -1  12       53.98       62.70     10.86 o 
   5  -1  12       14.59       10.84      9.47 o 
   6  -1  12      326.72      353.10     21.09 o 
   7  -1  12        0.56       -5.60     11.48 o 
  -7   0  12        1.18       -3.01     16.22 o 
  -6   0  12      396.51      351.02     49.66 o 
  -5   0  12      321.42      382.86     20.58 o 
  -4   0  12      144.15      128.00     14.09 o 
  -3   0  12      423.93      451.98     27.63 o 
  -2   0  12      614.32      514.60     21.36 o 
  -1   0  12        2.28        1.06      5.45 o 
   0   0  12        4.43        1.60      5.23 o 
   1   0  12     1536.44     1596.27     37.17 o 
   2   0  12       30.99       27.28      7.95 o 
   3   0  12      200.69      213.40     15.26 o 
   4   0  12       26.30       15.84      8.07 o 
   5   0  12      855.70      967.25     32.38 o 
   6   0  12        4.89        5.83      9.40 o 
   7   0  12      217.41      224.48     33.30 o 
  -7   1  12       27.57       13.01     10.59 o 
  -6   1  12        6.29       -3.46      8.51 o 
  -5   1  12      442.44      446.51     22.68 o 
  -4   1  12      541.91      548.20     24.10 o 
  -3   1  12        2.72        1.30      6.00 o 
  -2   1  12      288.10      251.26     15.87 o 
  -1   1  12      234.53      201.94     14.41 o 
   0   1  12      167.32      126.31     13.47 o 
   1   1  12      288.49      253.84     15.98 o 
   2   1  12        0.40       -3.01      6.06 o 
   3   1  12     1878.67     2040.71     44.67 o 
   4   1  12        0.36        2.94      7.48 o 
   5   1  12       36.25       37.76     10.63 o 
   6   1  12       34.55       32.06     10.77 o 
   7   1  12      117.78       93.01     26.84 o 
  -7   2  12       61.56       48.39     13.73 o 
  -6   2  12      195.33      217.03     18.40 o 
  -5   2  12        0.60       -6.79      7.75 o 
  -4   2  12       34.74       32.25      9.60 o 
  -3   2  12       54.84       57.52     10.37 o 
  -2   2  12      457.64      417.07     20.59 o 
  -1   2  12      560.27      566.90     23.44 o 
   0   2  12      243.77      206.95     14.97 o 
   1   2  12      140.99       93.81     12.22 o 
   2   2  12      508.82      517.73     22.90 o 
   3   2  12      682.88      724.69     30.28 o 
   4   2  12      171.22      151.49     16.07 o 
   5   2  12      200.76      205.07     16.76 o 
   6   2  12       58.55       19.52     17.80 o 
  -6   3  12       59.09       49.18     12.89 o 
  -5   3  12      142.11      131.76     16.14 o 
  -4   3  12      136.65      136.72     15.78 o 
  -3   3  12      252.60      230.94     16.64 o 
  -2   3  12      359.98      368.02     20.09 o 
  -1   3  12      115.43      116.09     13.98 o 
   0   3  12       22.86        4.63      6.47 o 
   1   3  12       34.45       30.11      9.98 o 
   2   3  12        1.97        0.90      7.09 o 
   3   3  12       18.54       11.95      7.95 o 
   4   3  12      118.20      114.79     14.79 o 
   5   3  12      573.76      573.30     26.59 o 
   6   3  12        1.53       -1.29     16.94 o 
  -6   4  12      170.98      194.06     23.61 o 
  -5   4  12       10.95        5.79      9.28 o 
  -4   4  12      280.18      331.61     20.94 o 
  -3   4  12       70.41       47.71     10.79 o 
  -2   4  12       10.07       14.55      8.09 o 
  -1   4  12        7.12        2.82      6.97 o 
   0   4  12      766.03      790.02     29.42 o 
   1   4  12       15.46       14.09      7.92 o 
   2   4  12      523.61      540.07     33.16 o 
   3   4  12       46.95       39.07     10.48 o 
   4   4  12      440.11      436.94     23.08 o 
   5   4  12        0.35       -4.16     16.22 o 
  -5   5  12      105.01      131.32     18.59 o 
  -4   5  12        3.49       -1.83      8.62 o 
  -3   5  12        6.12        1.72      8.24 o 
  -2   5  12        5.70        5.65      8.58 o 
  -1   5  12        7.83        5.11      8.10 o 
   0   5  12      191.70      184.72     16.47 o 
   1   5  12      156.32      170.06     17.68 o 
   2   5  12        7.42        3.90      8.19 o 
   3   5  12       28.77       30.39     10.72 o 
   4   5  12       44.36       13.20     17.37 o 
   5   5  12       39.32       28.85     19.95 o 
  -4   6  12        4.51        4.71     10.24 o 
  -3   6  12       16.32       26.01     10.62 o 
  -2   6  12       52.35       61.04     13.09 o 
  -1   6  12        2.82        4.50      8.93 o 
   0   6  12       11.51        7.55      9.24 o 
   1   6  12       98.17      103.38     15.36 o 
   2   6  12      135.77      137.78     20.24 o 
   3   6  12      176.80      208.69     19.17 o 
   4   6  12        1.07      -16.22     17.65 o 
  -3   7  12       13.48       25.32     11.30 o 
  -2   7  12        4.09        4.45      9.65 o 
  -1   7  12       85.75      107.50     16.53 o 
   0   7  12      118.95      112.83     16.39 o 
   1   7  12      225.28      253.43     20.12 o 
   2   7  12        6.29       10.74     11.98 o 
   0 -12  13      301.08      349.21     33.16 o 
   1 -12  13      142.28      168.30     31.22 o 
  -3 -11  13       45.63       45.36     17.80 o 
  -2 -11  13       49.47       30.28     14.78 o 
  -1 -11  13      718.86      929.64     47.94 o 
   0 -11  13       64.84       41.18     11.68 o 
   1 -11  13      174.47      201.97     19.66 o 
   2 -11  13      154.74      152.64     21.89 o 
   3 -11  13      185.46      220.93     32.15 o 
  -4 -10  13        4.31       -7.61     14.64 o 
  -3 -10  13       45.41       53.86     13.04 o 
  -2 -10  13        7.33        2.96      8.70 o 
  -1 -10  13      222.09      219.73     22.82 o 
   0 -10  13        4.35        7.22      8.37 o 
   1 -10  13      221.01      233.08     17.40 o 
   2 -10  13       50.83       35.95     11.27 o 
   3 -10  13      157.13      164.46     18.46 o 
   4 -10  13      136.69      119.00     16.77 o 
  -5  -9  13        1.03      -15.21     13.92 o 
  -4  -9  13       98.99       86.83     20.67 o 
  -3  -9  13      247.29      257.49     25.55 o 
  -2  -9  13      528.02      607.03     24.36 o 
  -1  -9  13        9.03        5.68      6.66 o 
   0  -9  13      120.65      107.43     13.79 o 
   1  -9  13      773.53      857.51     33.73 o 
   2  -9  13       30.48       27.86     11.41 o 
   3  -9  13      318.84      307.36     20.14 o 
   4  -9  13        0.77        6.66      9.85 o 
   5  -9  13      129.88      112.06     17.15 o 
  -5  -8  13        0.06       10.62     15.36 o 
  -4  -8  13      365.67      385.52     31.29 o 
  -3  -8  13       28.12       21.96     14.50 o 
  -2  -8  13      353.48      350.99     18.36 o 
  -1  -8  13        0.91       -3.31      6.91 o 
   0  -8  13       34.39       20.09      8.62 o 
   1  -8  13      108.64      103.91     17.94 o 
   2  -8  13      277.71      275.43     25.55 o 
   3  -8  13      159.67      175.54     23.97 o 
   4  -8  13      182.40      181.71     25.40 o 
   5  -8  13       93.71       89.85     20.38 o 
   6  -8  13      260.19      250.74     28.99 o 
  -6  -7  13       16.43       25.26     17.08 o 
  -5  -7  13       66.94       48.66     18.52 o 
  -4  -7  13      843.46      949.01     46.36 o 
  -3  -7  13      502.58      502.85     22.02 o 
  -2  -7  13       46.48       43.94     10.26 o 
  -1  -7  13        2.69       -0.59      6.48 o 
   0  -7  13      967.21     1015.37     29.34 o 
   1  -7  13      247.46      219.26     14.79 o 
   2  -7  13     1034.43     1080.20     47.51 o 
   3  -7  13      516.21      489.86     33.73 o 
   4  -7  13      102.30      112.24     20.96 o 
   5  -7  13       66.87       38.04     15.93 o 
   6  -7  13       33.69       15.64     14.78 o 
  -6  -6  13       66.24       39.47     18.52 o 
  -5  -6  13       44.42       46.79     16.94 o 
  -4  -6  13       15.99        7.46     11.91 o 
  -3  -6  13       46.92       31.15     12.49 o 
  -2  -6  13      139.44      115.90     13.37 o 
  -1  -6  13      235.75      189.69     13.90 o 
   0  -6  13       68.35       62.83     10.69 o 
   1  -6  13      103.71       82.24     11.62 o 
   2  -6  13      571.68      560.62     22.72 o 
   3  -6  13       23.71       13.92     10.91 o 
   4  -6  13      337.39      345.62     29.42 o 
   5  -6  13        0.29        1.00     12.06 o 
   6  -6  13      181.97      207.54     28.13 o 
  -7  -5  13       28.69       23.40     17.65 o 
  -6  -5  13       30.16       27.27     16.79 o 
  -5  -5  13      574.56      614.73     38.04 o 
  -4  -5  13        0.32       -0.08      6.56 o 
  -3  -5  13      541.02      540.40     22.70 o 
  -2  -5  13      687.39      748.31     25.96 o 
  -1  -5  13     1812.38     1834.30     39.32 o 
   0  -5  13      218.95      199.68     14.00 o 
   1  -5  13       36.89       27.05      8.31 o 
   2  -5  13      464.48      451.12     20.79 o 
   3  -5  13      294.23      249.94     16.38 o 
   4  -5  13     1136.33     1152.25     50.67 o 
   5  -5  13        7.56        2.44     12.06 o 
   6  -5  13      116.45      126.31     22.68 o 
   7  -5  13        0.11        0.43     13.06 o 
  -7  -4  13      646.60      757.98     46.22 o 
  -6  -4  13      263.42      241.27     26.41 o 
  -5  -4  13        9.20        5.60     12.63 o 
  -4  -4  13      303.93      263.86     16.82 o 
  -3  -4  13      159.03      143.06     13.78 o 
  -2  -4  13      303.32      257.23     15.92 o 
  -1  -4  13      887.23      909.32     28.01 o 
   0  -4  13      279.82      229.99     15.07 o 
   1  -4  13      379.57      343.55     17.65 o 
   2  -4  13        1.72       -3.60      6.37 o 
   3  -4  13      315.33      259.39     16.68 o 
   4  -4  13      176.75      167.44     21.89 o 
   5  -4  13      455.93      451.40     33.44 o 
   6  -4  13      105.51      114.97     21.67 o 
   7  -4  13       44.73       28.99     15.93 o 
  -7  -3  13      217.95      226.78     27.99 o 
  -6  -3  13      194.76      217.45     26.70 o 
  -5  -3  13        7.10       -4.51      7.76 o 
  -4  -3  13       79.29       72.95     11.69 o 
  -3  -3  13      780.75      728.37     26.47 o 
  -2  -3  13        0.63        5.29      6.62 o 
  -1  -3  13      816.90      779.66     26.27 o 
   0  -3  13        0.11        0.08      5.17 o 
   1  -3  13      556.90      533.01     22.28 o 
   2  -3  13        7.43        6.73      6.95 o 
   3  -3  13      489.09      502.38     22.47 o 
   4  -3  13        0.44        6.05      7.59 o 
   5  -3  13      305.68      326.04     20.60 o 
   6  -3  13      314.31      265.38     26.70 o 
   7  -3  13        1.17        2.58     13.06 o 
  -7  -2  13        1.02      -11.63     15.79 o 
  -6  -2  13      207.54      248.45     27.70 o 
  -5  -2  13      327.87      333.71     19.96 o 
  -4  -2  13     1597.43     1786.16     42.39 o 
  -3  -2  13       38.99       17.60      7.64 o 
  -2  -2  13        2.44        1.77      5.96 o 
  -1  -2  13        1.54        6.89      6.10 o 
   0  -2  13      152.57      141.30     12.28 o 
   1  -2  13      497.44      488.36     21.82 o 
   2  -2  13      296.73      269.44     16.84 o 
   3  -2  13      749.86      773.05     27.91 o 
   4  -2  13       81.71       55.03     11.71 o 
   5  -2  13      333.74      335.84     20.59 o 
   6  -2  13      121.91       93.22     15.10 o 
   7  -2  13      248.53      250.60     26.27 o 
  -7  -1  13       52.46       31.72     18.80 o 
  -6  -1  13      197.88      209.80     31.36 o 
  -5  -1  13       46.59       42.19     10.74 o 
  -4  -1  13      449.89      458.71     22.32 o 
  -3  -1  13       30.39       14.77      7.43 o 
  -2  -1  13      265.21      242.20     15.83 o 
  -1  -1  13       67.40       40.53      8.82 o 
   0  -1  13        9.01       18.26      7.49 o 
   1  -1  13     1313.37     1369.32     57.12 o 
   2  -1  13     1338.08     1260.54     35.00 o 
   3  -1  13       38.85       40.28      9.83 o 
   4  -1  13       36.42       22.45      9.69 o 
   5  -1  13       74.51       58.77     12.50 o 
   6  -1  13      198.68      220.25     19.55 o 
   7  -1  13      325.29      347.91     30.57 o 
  -7   0  13       37.65       25.40     18.66 o 
  -6   0  13      326.59      326.88     22.96 o 
  -5   0  13       41.30       41.59     10.41 o 
  -4   0  13      176.05      199.86     16.07 o 
  -3   0  13      100.24       80.83     12.03 o 
  -2   0  13      183.07      171.94     14.08 o 
  -1   0  13      600.08      558.24     23.44 o 
   0   0  13      639.04      612.43     24.71 o 
   1   0  13       51.26       28.09      8.59 o 
   2   0  13      661.33      696.68     32.80 o 
   3   0  13      171.05      150.86     15.12 o 
   4   0  13      181.63      193.63     19.09 o 
   5   0  13        0.61       -2.30      7.56 o 
   6   0  13      506.59      585.21     47.58 o 
  -6   1  13       46.71       34.93     11.87 o 
  -5   1  13        2.34       -7.46      7.68 o 
  -4   1  13       86.18       80.08     12.69 o 
  -3   1  13      198.89      179.87     16.34 o 
  -2   1  13        1.33       -3.62      5.97 o 
  -1   1  13      139.70      146.81     14.42 o 
   0   1  13      947.07      887.65     29.87 o 
   1   1  13       50.15       47.99      9.99 o 
   2   1  13       11.25       13.48      8.10 o 
   3   1  13       60.67       30.28      9.56 o 
   4   1  13      668.59      705.15     28.62 o 
   5   1  13       15.29        3.11      9.20 o 
   6   1  13      209.21      218.06     19.93 o 
  -6   2  13        1.73        6.12     10.37 o 
  -5   2  13      301.86      321.66     21.14 o 
  -4   2  13       74.76       43.94     15.21 o 
  -3   2  13      219.72      218.77     18.16 o 
  -2   2  13      769.22      835.65     30.35 o 
  -1   2  13      791.77      828.18     36.67 o 
   0   2  13      192.97      176.27     14.61 o 
   1   2  13      117.81      138.63     15.26 o 
   2   2  13       66.41       54.50     11.14 o 
   3   2  13      563.87      541.06     25.40 o 
   4   2  13      764.25      905.64     33.28 o 
   5   2  13        6.06       -2.73      9.32 o 
   6   2  13      553.01      589.33     44.49 o 
  -6   3  13       88.57       93.97     16.31 o 
  -5   3  13       30.09       29.36     11.55 o 
  -4   3  13       25.50       15.73      9.33 o 
  -3   3  13      196.87      226.30     17.58 o 
  -2   3  13      210.52      176.45     15.58 o 
  -1   3  13     1035.89     1097.94     35.06 o 
   0   3  13      105.31       95.05     13.28 o 
   1   3  13      497.98      510.94     34.52 o 
   2   3  13       59.33       49.37     11.22 o 
   3   3  13      169.34      174.31     16.73 o 
   4   3  13       76.07       82.02     14.03 o 
   5   3  13       62.17       54.09     13.35 o 
  -5   4  13       98.12      101.59     16.38 o 
  -4   4  13        5.26        0.57      9.42 o 
  -3   4  13      704.96      762.69     31.31 o 
  -2   4  13       89.36       77.90     13.26 o 
  -1   4  13        2.20        4.61      7.43 o 
   0   4  13        0.78       -3.23      7.31 o 
   1   4  13      700.85      735.77     30.11 o 
   2   4  13        2.42        7.04      8.52 o 
   3   4  13       90.39       95.97     14.95 o 
   4   4  13      104.09      102.95     15.51 o 
  -4   5  13        1.28       -7.75     11.55 o 
  -3   5  13      226.75      235.20     19.23 o 
  -2   5  13        1.94        1.18      8.86 o 
  -1   5  13      311.83      327.89     21.51 o 
   0   5  13       72.36       53.83     12.40 o 
   1   5  13      282.49      321.80     21.37 o 
   2   5  13       97.08       79.63     14.24 o 
   3   5  13      364.88      383.80     23.70 o 
   4   5  13        1.15      -15.21     16.51 o 
  -3   6  13        0.51       -3.53      9.82 o 
  -2   6  13      102.46      113.45     16.49 o 
  -1   6  13      255.88      260.72     20.09 o 
   0   6  13      319.45      300.34     21.38 o 
   1   6  13        0.57       -5.41      8.56 o 
   2   6  13        2.29       -2.84     11.20 o 
   0 -11  14       16.68       11.77     14.78 o 
   1 -11  14       42.82       38.61     17.94 o 
   2 -11  14       83.37       50.81     18.80 o 
  -3 -10  14      252.59      237.97     26.55 o 
  -2 -10  14      257.07      250.03     26.27 o 
  -1 -10  14       73.12       57.99     17.37 o 
   0 -10  14      111.52      102.77     19.81 o 
   1 -10  14       57.30       44.78     16.08 o 
   2 -10  14      102.50      105.06     21.96 o 
   3 -10  14        6.27       -7.75     13.35 o 
  -4  -9  14       29.16       26.55     18.08 o 
  -3  -9  14      597.19      595.93     37.17 o 
  -2  -9  14       59.42       42.92     17.37 o 
  -1  -9  14      167.27      179.11     15.16 o 
   0  -9  14      138.98       99.75     20.09 o 
   1  -9  14       13.72       23.54     13.49 o 
   2  -9  14       37.79       38.61     15.21 o 
   3  -9  14       79.70       57.27     17.80 o 
   4  -9  14        1.20       -1.29     13.20 o 
  -5  -8  14      161.87      203.09     30.72 o 
  -4  -8  14       69.00       58.13     19.52 o 
  -3  -8  14      407.22      382.22     30.14 o 
  -2  -8  14       20.24       19.89      9.30 o 
  -1  -8  14      512.31      505.57     23.04 o 
   0  -8  14       54.48       34.59      9.94 o 
   1  -8  14      357.08      396.43     30.86 o 
   2  -8  14       33.08       20.96     13.20 o 
   3  -8  14      275.95      264.38     27.84 o 
   4  -8  14        0.62        1.00     11.63 o 
   5  -8  14       10.33       14.21     15.21 o 
  -5  -7  14      313.76      338.58     31.43 o 
  -4  -7  14      128.40      120.85     22.96 o 
  -3  -7  14      520.76      547.71     35.88 o 
  -2  -7  14       38.55       16.47      9.03 o 
  -1  -7  14      267.75      270.49     17.10 o 
   0  -7  14        6.43       -2.94      7.00 o 
   1  -7  14      444.82      421.33     20.72 o 
   2  -7  14        6.15       -1.00     10.33 o 
   3  -7  14       25.04       25.12     13.49 o 
   4  -7  14      115.64       90.71     19.81 o 
   5  -7  14      102.14       83.82     21.39 o 
  -6  -6  14      233.82      259.64     29.28 o 
  -5  -6  14       43.36       41.77     17.51 o 
  -4  -6  14      146.86      205.10     28.85 o 
  -3  -6  14      234.86      234.60     17.04 o 
  -2  -6  14        8.46        9.87      7.90 o 
  -1  -6  14      626.78      634.94     24.86 o 
   0  -6  14      706.27      679.79     25.55 o 
   1  -6  14      453.97      436.30     21.02 o 
   2  -6  14      111.89      100.94     14.00 o 
   3  -6  14      504.40      521.15     35.74 o 
   4  -6  14       69.86       59.42     17.51 o 
   5  -6  14      168.23      193.76     27.56 o 
   6  -6  14       48.57       52.96     18.23 o 
  -6  -5  14      427.33      469.20     37.46 o 
  -5  -5  14        3.09       -6.32     14.64 o 
  -4  -5  14        8.19       17.78      9.21 o 
  -3  -5  14        4.57       -0.33      7.33 o 
  -2  -5  14      818.69      857.63     29.28 o 
  -1  -5  14      203.27      188.82     15.96 o 
   0  -5  14     1202.55     1188.47     33.47 o 
   1  -5  14       75.34       45.90     10.05 o 
   2  -5  14        8.39        3.80      7.66 o 
   3  -5  14       71.80       45.55     11.12 o 
   4  -5  14      192.06      177.55     25.69 o 
   5  -5  14       10.35       -2.01     12.63 o 
   6  -5  14       16.43        9.33     14.21 o 
  -6  -4  14      548.99      689.23     45.21 o 
  -5  -4  14      207.72      223.76     31.29 o 
  -4  -4  14       60.90       49.06     10.93 o 
  -3  -4  14        2.56       -7.79      6.89 o 
  -2  -4  14      487.47      464.63     22.02 o 
  -1  -4  14       49.96       30.85      8.68 o 
   0  -4  14      749.73      751.65     36.82 o 
   1  -4  14      208.33      145.05     14.87 o 
   2  -4  14      973.79      925.96     30.45 o 
   3  -4  14       18.27        4.60      8.09 o 
   4  -4  14      158.16      177.51     18.03 o 
   5  -4  14      202.91      212.57     25.69 o 
   6  -4  14      274.94      267.97     27.99 o 
  -6  -3  14       18.01       26.84     17.94 o 
  -5  -3  14      198.00      186.63     16.18 o 
  -4  -3  14      430.50      438.25     22.74 o 
  -3  -3  14      254.44      245.92     23.61 o 
  -2  -3  14      207.29      203.65     15.77 o 
  -1  -3  14        4.48        5.14      6.68 o 
   0  -3  14      562.96      530.69     22.89 o 
   1  -3  14       34.33       16.58      8.52 o 
   2  -3  14     1312.55     1290.60     36.41 o 
   3  -3  14      121.34      105.85     14.00 o 
   4  -3  14      108.79      112.33     15.20 o 
   5  -3  14        4.05        7.03     12.77 o 
   6  -3  14      102.95       94.30     21.82 o 
  -6  -2  14        0.29       -2.01     16.36 o 
  -5  -2  14      152.72      132.98     16.33 o 
  -4  -2  14      299.46      275.27     18.66 o 
  -3  -2  14      999.09     1075.89     33.64 o 
  -2  -2  14      351.55      342.57     19.47 o 
  -1  -2  14        5.47        3.27      6.87 o 
   0  -2  14      481.46      452.33     21.57 o 
   1  -2  14      203.93      179.26     14.82 o 
   2  -2  14      428.41      421.16     39.11 o 
   3  -2  14      218.12      208.55     16.39 o 
   4  -2  14      667.76      703.01     28.96 o 
   5  -2  14       98.95      103.03     15.18 o 
   6  -2  14       45.35       48.23     17.65 o 
  -6  -1  14       33.56       15.27     10.66 o 
  -5  -1  14      599.61      638.82     28.48 o 
  -4  -1  14        0.07       -1.72      7.51 o 
  -3  -1  14      272.13      276.55     18.21 o 
  -2  -1  14        1.75       -1.97      6.68 o 
  -1  -1  14      161.14      162.45     14.93 o 
   0  -1  14        1.10       -3.47      6.41 o 
   1  -1  14      624.05      608.52     25.42 o 
   2  -1  14      247.15      194.55     15.96 o 
   3  -1  14      234.49      209.58     16.44 o 
   4  -1  14      205.27      173.44     17.24 o 
   5  -1  14        3.45        9.18     10.10 o 
   6  -1  14        1.02        1.36     10.69 o 
  -6   0  14       10.84        9.41     11.41 o 
  -5   0  14       97.43      110.07     15.55 o 
  -4   0  14      114.00       98.87     14.24 o 
  -3   0  14      123.42       96.77     13.66 o 
  -2   0  14      108.60       84.17     12.42 o 
  -1   0  14      820.78      838.26     30.09 o 
   0   0  14        0.73       -1.98      8.25 o 
   1   0  14      476.45      494.34     23.59 o 
   2   0  14      208.31      196.54     15.68 o 
   3   0  14      485.89      480.03     24.52 o 
   4   0  14      122.01       97.91     14.95 o 
   5   0  14      220.75      227.29     19.05 o 
   6   0  14       23.61        8.31     11.28 o 
  -6   1  14      196.19      225.14     20.69 o 
  -5   1  14       34.64       15.48     10.61 o 
  -4   1  14       26.40       26.27      9.85 o 
  -3   1  14      249.18      252.78     18.01 o 
  -2   1  14      271.49      270.29     18.46 o 
  -1   1  14      695.37      724.29     28.57 o 
   0   1  14      278.43      274.45     18.42 o 
   1   1  14       75.80       88.43     13.20 o 
   2   1  14      127.63      154.42     16.78 o 
   3   1  14      147.15      125.86     15.98 o 
   4   1  14       46.56       60.38     13.19 o 
   5   1  14      680.71      746.34     31.82 o 
  -5   2  14       13.31        7.64     10.34 o 
  -4   2  14        8.12       -1.29      8.41 o 
  -3   2  14        0.20        0.88      8.17 o 
  -2   2  14      115.18       95.88     14.43 o 
  -1   2  14      159.25      149.97     16.67 o 
   0   2  14       20.85       12.12      8.48 o 
   1   2  14      385.47      407.83     32.37 o 
   2   2  14        5.84        2.78      7.98 o 
   3   2  14       42.41       36.67     11.41 o 
   4   2  14      212.32      215.81     18.66 o 
   5   2  14      373.04      452.43     33.44 o 
  -5   3  14       37.50       25.65     11.55 o 
  -4   3  14      145.20      162.68     18.62 o 
  -3   3  14       80.76       64.65     13.26 o 
  -2   3  14      634.83      671.34     29.28 o 
  -1   3  14        6.12        0.91      7.89 o 
   0   3  14      217.41      246.96     18.56 o 
   1   3  14        6.48       -0.12      7.83 o 
   2   3  14      310.04      374.61     22.54 o 
   3   3  14       65.52       71.71     18.73 o 
   4   3  14      393.51      417.87     25.03 o 
  -4   4  14       98.30       79.70     15.30 o 
  -3   4  14        1.93       -7.07      9.38 o 
  -2   4  14       27.91       20.22     10.23 o 
  -1   4  14        0.18        0.57      8.36 o 
   0   4  14       12.11        5.56     10.62 o 
   1   4  14       29.57       27.13     11.26 o 
   2   4  14      427.51      505.21     26.87 o 
   3   4  14      161.89      185.14     20.21 o 
  -3   5  14      203.84      231.88     23.30 o 
  -2   5  14       69.20       67.10     13.89 o 
  -1   5  14       43.21       34.20     12.27 o 
   0   5  14      356.76      409.66     24.64 o 
   1   5  14       48.39       55.48     13.85 o 
   2   5  14      280.58      336.82     30.93 o 
   0 -10  15        0.34       -4.16     13.20 o 
   1 -10  15        8.08       -5.60     12.63 o 
   2 -10  15      215.25      217.73     26.70 o 
  -3  -9  15        1.60      -12.92     15.79 o 
  -2  -9  15       12.53        3.01     16.08 o 
  -1  -9  15        3.15        5.65      9.14 o 
   0  -9  15      118.39       85.11     19.81 o 
   1  -9  15       40.63       24.97     14.93 o 
   2  -9  15        1.42        0.72     12.63 o 
   3  -9  15      115.14      104.06     22.10 o 
  -4  -8  15      531.43      614.59     42.48 o 
  -3  -8  15        4.17       -1.58     14.93 o 
  -2  -8  15      212.70      205.10     16.87 o 
  -1  -8  15        0.23       -0.12      8.42 o 
   0  -8  15      216.05      219.71     16.63 o 
   1  -8  15        3.40       -8.04     11.91 o 
   2  -8  15      187.55      175.11     26.12 o 
   3  -8  15        0.87      -10.48     11.91 o 
   4  -8  15      253.97      269.69     29.42 o 
  -4  -7  15        1.76       10.05     17.22 o 
  -3  -7  15       48.01       43.06     18.80 o 
  -2  -7  15      572.57      574.61     25.55 o 
  -1  -7  15       45.14       30.37     10.26 o 
   0  -7  15        3.16        4.20      8.31 o 
   1  -7  15      120.51       89.61     13.41 o 
   2  -7  15      163.61      148.27     23.11 o 
   3  -7  15       12.08        7.03     12.77 o 
   4  -7  15      135.66      129.32     24.40 o 
   5  -7  15       13.02       19.23     15.93 o 
  -5  -6  15      241.87      281.32     31.00 o 
  -4  -6  15       29.64       21.53     16.79 o 
  -3  -6  15      228.91      235.25     18.02 o 
  -2  -6  15      389.74      382.46     21.24 o 
  -1  -6  15      195.63      198.49     16.19 o 
   0  -6  15      274.45      237.47     23.04 o 
   1  -6  15      128.56      120.82     14.82 o 
   2  -6  15        7.22        1.20      7.76 o 
   3  -6  15        6.88      -13.49     11.63 o 
   4  -6  15      137.01      121.86     23.83 o 
   5  -6  15       93.64      128.60     25.12 o 
  -5  -5  15      343.23      428.43     36.60 o 
  -4  -5  15       23.14       27.70     16.22 o 
  -3  -5  15       75.77       63.02     12.34 o 
  -2  -5  15       44.72       35.63     10.04 o 
  -1  -5  15      588.75      559.58     24.80 o 
   0  -5  15      268.57      249.72     18.66 o 
   1  -5  15      154.12      135.74     15.22 o 
   2  -5  15       75.33       67.61     12.61 o 
   3  -5  15      149.73      134.92     22.39 o 
   4  -5  15       63.81       68.18     18.37 o 
   5  -5  15        6.31        3.16     12.92 o 
  -5  -4  15      445.10      597.08     41.91 o 
  -4  -4  15        0.23       -6.12      8.06 o 
  -3  -4  15      207.62      212.66     16.90 o 
  -2  -4  15      291.24      258.98     18.10 o 
  -1  -4  15      635.29      611.94     25.82 o 
   0  -4  15        2.69        3.86      7.56 o 
   1  -4  15      211.75      203.40     16.38 o 
   2  -4  15        0.14       -0.82      7.79 o 
   3  -4  15      240.31      221.80     17.47 o 
   4  -4  15        6.69        5.02     11.34 o 
   5  -4  15       31.38       46.79     16.94 o 
  -5  -3  15        7.48        1.04      9.66 o 
  -4  -3  15      821.99      954.65     33.84 o 
  -3  -3  15      365.44      309.39     19.71 o 
  -2  -3  15      219.99      217.87     16.74 o 
  -1  -3  15       56.24       52.01     10.93 o 
   0  -3  15        0.49       -2.72      7.03 o 
   1  -3  15      312.80      258.83     17.66 o 
   2  -3  15        5.57        4.22      8.01 o 
   3  -3  15       54.69       43.83     12.85 o 
   4  -3  15       34.60       31.74     11.42 o 
   5  -3  15      153.18      176.97     25.98 o 
  -5  -2  15       61.80       51.14     12.85 o 
  -4  -2  15      266.93      247.22     19.16 o 
  -3  -2  15      270.31      239.11     17.69 o 
  -2  -2  15      206.53      188.88     17.19 o 
  -1  -2  15        0.66        4.86      7.46 o 
   0  -2  15      629.73      578.12     25.82 o 
   1  -2  15      338.03      327.76     20.09 o 
   2  -2  15       72.71       66.26     12.74 o 
   3  -2  15      111.75       99.84     15.06 o 
   4  -2  15      133.23      138.47     22.32 o 
   5  -2  15        5.55        6.12     11.24 o 
  -5  -1  15        4.36        0.15      9.78 o 
  -4  -1  15      259.13      241.67     18.81 o 
  -3  -1  15       10.54        9.77      8.72 o 
  -2  -1  15      578.35      606.99     26.89 o 
  -1  -1  15       19.78       10.61      8.24 o 
   0  -1  15      516.69      487.81     24.51 o 
   1  -1  15       15.76        6.31      8.13 o 
   2  -1  15      362.54      380.98     22.07 o 
   3  -1  15      221.69      199.83     18.27 o 
   4  -1  15        4.68       -7.05      8.95 o 
   5  -1  15       38.24       29.81     12.48 o 
  -5   0  15        0.48       -5.98      9.13 o 
  -4   0  15       49.16       31.83     18.08 o 
  -3   0  15       25.66       12.29      9.10 o 
  -2   0  15      244.13      189.49     16.34 o 
  -1   0  15        7.09        2.34      7.61 o 
   0   0  15      166.75      178.95     17.41 o 
   1   0  15      380.73      370.78     22.04 o 
   2   0  15      950.92     1010.07     41.26 o 
   3   0  15        1.78        5.12      9.02 o 
   4   0  15       23.21       14.38     13.35 o 
   5   0  15        1.96       -4.83      9.89 o 
  -5   1  15       22.28       25.40     16.65 o 
  -4   1  15      115.49      109.06     16.41 o 
  -3   1  15       62.27       47.40     12.22 o 
  -2   1  15       78.83       61.65     12.64 o 
  -1   1  15      553.33      583.60     27.23 o 
   0   1  15      530.96      586.78     27.35 o 
   1   1  15        0.45        0.90      7.54 o 
   2   1  15       63.75       59.27     12.84 o 
   3   1  15        3.71       -5.65      8.87 o 
   4   1  15       46.50       48.72     13.12 o 
  -4   2  15       75.22       47.28     13.64 o 
  -3   2  15       22.21        7.00      9.41 o 
  -2   2  15        1.25       -3.82      8.99 o 
  -1   2  15      569.75      575.83     27.78 o 
   0   2  15      148.17      120.37     16.05 o 
   1   2  15      106.28      113.90     16.10 o 
   2   2  15       15.39       13.18      9.96 o 
   3   2  15      467.05      506.01     26.96 o 
   4   2  15      351.21      350.49     35.02 o 
  -3   3  15      308.35      341.61     23.34 o 
  -2   3  15       30.97       18.68     10.26 o 
  -1   3  15      102.14       90.02     15.72 o 
   0   3  15       42.16       34.94     11.51 o 
   1   3  15      217.30      237.95     20.32 o 
   2   3  15        0.22       -5.21      8.73 o 
   3   3  15      333.75      323.86     22.74 o 
  -2   4  15        3.53       -5.81      9.64 o 
  -1   4  15        4.14       -3.20      8.95 o 
   0   4  15      122.42      146.98     18.60 o 
   1   4  15      212.33      216.01     21.58 o 
  -1  -9  16       58.85       32.15     16.51 o 
   0  -9  16        0.94       -4.16     12.77 o 
   1  -9  16       31.84       27.56     16.08 o 
  -3  -8  16        1.26       -7.61     16.51 o 
  -2  -8  16       66.40       48.79     12.85 o 
  -1  -8  16       10.19        4.22      9.72 o 
   0  -8  16       11.73        2.15     12.92 o 
   1  -8  16       76.27       44.92     17.37 o 
   2  -8  16       54.43       46.36     16.79 o 
   3  -8  16      138.95      137.36     24.97 o 
  -3  -7  16      116.73      116.40     25.69 o 
  -2  -7  16       12.01        4.01      9.54 o 
  -1  -7  16      229.50      185.44     18.11 o 
   0  -7  16       40.03       34.17     10.97 o 
   1  -7  16      272.64      275.43     27.56 o 
   2  -7  16       32.91       28.13     14.50 o 
   3  -7  16       49.02       55.83     19.66 o 
  -4  -6  16       45.95       35.60     19.95 o 
  -3  -6  16       10.33       12.72     10.06 o 
  -2  -6  16       14.97        2.80     12.20 o 
  -1  -6  16       30.53       24.43     10.20 o 
   0  -6  16      175.40      151.49     17.36 o 
   1  -6  16       27.78       30.54     10.33 o 
   2  -6  16       46.33       34.88     14.50 o 
   3  -6  16      238.67      239.55     27.27 o 
   4  -6  16        3.86        1.15     13.06 o 
  -4  -5  16      428.77      478.81     38.04 o 
  -3  -5  16       28.86       10.25      9.70 o 
  -2  -5  16       89.49       97.88     14.87 o 
  -1  -5  16       49.46       23.53      9.46 o 
   0  -5  16      153.27      122.94     15.52 o 
   1  -5  16      170.80      156.63     17.81 o 
   2  -5  16      105.91      115.49     15.77 o 
   3  -5  16       88.24       70.47     18.95 o 
   4  -5  16       86.99       62.15     19.81 o 
  -4  -4  16      116.81      110.92     16.07 o 
  -3  -4  16       49.90       34.76     10.97 o 
  -2  -4  16      247.26      241.25     18.51 o 
  -1  -4  16       57.21       27.43     10.07 o 
   0  -4  16        2.68       -0.27      7.97 o 
   1  -4  16       64.63       42.46     11.41 o 
   2  -4  16      261.59      257.76     19.49 o 
   3  -4  16       40.41       24.83     10.72 o 
   4  -4  16       76.72       49.37     17.80 o 
  -4  -3  16       80.18       67.20     14.58 o 
  -3  -3  16      221.95      199.62     19.58 o 
  -2  -3  16      276.15      298.33     20.35 o 
  -1  -3  16       46.00       41.33     11.10 o 
   0  -3  16      443.77      514.63     25.27 o 
   1  -3  16        1.29        4.34      8.34 o 
   2  -3  16       69.03       63.31     12.85 o 
   3  -3  16       69.07       55.15     13.24 o 
   4  -3  16      165.35      159.68     19.14 o 
  -4  -2  16       86.53       79.42     15.79 o 
  -3  -2  16      690.74      748.45     31.30 o 
  -2  -2  16        0.37       -8.82      8.39 o 
  -1  -2  16       32.71       28.23     10.31 o 
   0  -2  16       81.87       62.46     12.87 o 
   1  -2  16      385.57      308.50     20.54 o 
   2  -2  16       14.28        6.58      8.94 o 
   3  -2  16       22.13       13.63      9.93 o 
   4  -2  16       61.04       66.13     14.82 o 
  -4  -1  16      101.79       93.44     15.72 o 
  -3  -1  16      149.22      144.23     17.79 o 
  -2  -1  16      114.16       83.80     13.95 o 
  -1  -1  16      139.31      116.37     15.69 o 
   0  -1  16        7.17       -1.52      8.07 o 
   1  -1  16       13.74       13.74      8.94 o 
   2  -1  16       66.95       53.93     12.55 o 
   3  -1  16       56.10       58.28     13.79 o 
   4  -1  16        3.43       11.41     10.83 o 
  -4   0  16      172.13      166.05     23.75 o 
  -3   0  16        3.16       -8.31      8.85 o 
  -2   0  16      404.69      381.92     23.29 o 
  -1   0  16      571.18      605.35     28.31 o 
   0   0  16        9.66        7.36      8.79 o 
   1   0  16      137.62      150.38     17.77 o 
   2   0  16        2.96       -4.52      9.36 o 
   3   0  16       45.37       37.97     12.52 o 
  -3   1  16       55.20       51.75     13.15 o 
  -2   1  16      659.31      704.23     31.88 o 
  -1   1  16        0.70        1.40      9.23 o 
   0   1  16       60.70       44.59     11.75 o 
   1   1  16      149.45      134.42     17.90 o 
   2   1  16       12.03        9.92      9.97 o 
   3   1  16        4.19       -0.56     10.21 o 
  -2   2  16      168.74      163.36     19.99 o 
  -1   2  16       18.43       17.06     11.10 o 
   0   2  16      867.98      943.54     36.58 o 
   1   2  16       12.63        8.54      9.93 o 
   2   2  16       12.91        3.99      9.45 o 
  -1  -7  17       28.95       21.48     10.92 o 
   0  -7  17      251.54      237.88     19.28 o 
   1  -7  17       15.29        6.03     12.06 o 
   2  -7  17       19.73        3.59     14.78 o 
  -2  -6  17        7.69       -0.02     10.15 o 
  -1  -6  17       49.27       24.66     11.34 o 
   0  -6  17       80.75       64.89     13.68 o 
   1  -6  17      178.64      179.89     19.92 o 
   2  -6  17       10.29       -0.72     12.34 o 
  -3  -5  17       80.66       76.52     14.91 o 
  -2  -5  17       95.32      105.04     15.96 o 
  -1  -5  17       16.48       13.73      9.74 o 
   0  -5  17       19.48       10.57     10.65 o 
   1  -5  17       67.52       36.60     13.20 o 
   2  -5  17        6.20       -0.41     10.24 o 
   3  -5  17        1.17        5.88     13.06 o 
  -3  -4  17       12.76       10.73     12.85 o 
  -2  -4  17       42.87       23.57     12.92 o 
  -1  -4  17      413.85      385.04     23.20 o 
   0  -4  17       46.79       30.16     11.55 o 
   1  -4  17      204.83      193.81     20.29 o 
   2  -4  17        0.10       -4.88      9.48 o 
   3  -4  17      214.18      209.36     21.72 o 
  -3  -3  17      124.63      108.20     16.62 o 
  -2  -3  17        2.49        0.16      9.41 o 
  -1  -3  17       12.29        3.16      9.64 o 
   0  -3  17        4.73        9.28      9.99 o 
   1  -3  17        1.85      -16.78      8.52 o 
   2  -3  17      128.11      115.81     16.83 o 
   3  -3  17      110.91      113.36     17.71 o 
  -3  -2  17      204.50      228.12     24.04 o 
  -2  -2  17      116.38      119.17     17.15 o 
  -1  -2  17       34.73       15.51      9.76 o 
   0  -2  17       85.65       76.55     15.72 o 
   1  -2  17      135.75      124.39     17.19 o 
   2  -2  17      248.66      234.72     19.58 o 
   3  -2  17      220.50      245.80     20.91 o 
  -3  -1  17      129.18      104.50     16.68 o 
  -2  -1  17      162.84      174.64     19.58 o 
  -1  -1  17       21.17       16.87     10.99 o 
   0  -1  17        1.57        0.24      9.03 o 
   1  -1  17       13.91        7.59      9.79 o 
   2  -1  17        2.82       -3.00      9.55 o 
  -2   0  17      537.98      600.05     30.51 o 
  -1   0  17        5.83       11.15      9.76 o 
   0   0  17      167.22      174.43     20.23 o 
   1   0  17        1.38       -6.46      9.46 o 
   2   0  17       59.68       55.81     20.74 o 
                                                 
